# Supplementary material for: Hydrogen–independent CO2 reduction dominates methanogenesis in five temperate lakes that differ in trophic states
Source: ISME Commun. 2024 Jun 21;4(1):ycae089. doi: 10.1093/ismeco/ycae089 (PMC11235125; doi:10.1093/ismeco/ycae089)
Supplement: File_S1_Function_search_m-gens_syntrophs_ycae089 [file file_s1_function_search_m-gens_syntrophs_ycae089.zip]

Archive with 1 entries (1 files):
- File_S1_Function_search_m-gens_syntrophs_ycae089.sql
