# Supplementary material for: Hydrogen–independent CO2 reduction dominates methanogenesis in five temperate lakes that differ in trophic states
Source: ISME Commun. 2024 Jun 21;4(1):ycae089. doi: 10.1093/ismeco/ycae089 (PMC11235125; doi:10.1093/ismeco/ycae089)
Supplement: File_S1_Function_search_m-gens_syntrophs_ycae089 [file file_s1_function_search_m-gens_syntrophs_ycae089.zip › File_S1_Function_search_m-gens_syntrophs_ycae089.sql]

/*Methanogenesis----------------------------------------------------------------*/
/*looking for CO-dehydrogenase/acetylCoA-decarboxylase fusion enzyme, reductive Acetyl-coA carbon fixation key enzyme*/
SELECT * from Refined_bins_annotations WHERE 
EC_number like '%1.2.7.4%' OR
EC_number like '%2.3.1.169%' OR
KO_number is 'KO:K00198' OR
IMG_annotation like '%carbon%monoxide%dehydrogenase%catalytic%' OR
IMG_annotation like '%acetyl-CoA synthase%'

/*looking for methyl coenzyme M reductase (Mcr), a methanogenesis key enzyme*/
SELECT * from Refined_bins_annotations WHERE
(EC_number like '%2.8.4.1%' OR
COG like '%COG4058%' OR
COG like '%COG4054%' OR
IMG_annotation like '%methyl%coenzyme%M%reductase%') AND
COG not like 'COG4052'

/*Heterodisulfide reductase*/
SELECT * from Refined_bins_annotations WHERE
EC_number like '%EC:1.8.98.1%' OR
IMG_annotation like '%heterodisulfide reductase%'

/*Acetoclastic------------------------------------------------------------------*/
/*Acetate kinase*/
SELECT * from Refined_bins_annotations WHERE
EC_number like '%2.7.2.1' OR
(Pfam_domain like '%pfam00871%' AND
GTDB_taxonomy like '%Archaea%')

/*Acetyl-CoA synthetase*/
SELECT * from Refined_bins_annotations WHERE
((Pfam_domain like '%pfam00501%' AND
Pfam_domain like '%pfam13193%' AND
Pfam_domain like '%pfam12838%') OR
IMG_annotation like '%acetyl-CoA synthetase%' OR
EC_number like '%EC:6.2.1.1%') AND
GTDB_taxonomy like '%Archaea%'


/*phosphotransacetylase*/
SELECT * from Refined_bins_annotations WHERE
EC_number like '%2.3.1.8'

/*Acetyl-CoA decarboxylase*/
SELECT * from Refined_bins_annotations WHERE
EC_number like '%2.3.1.169%'

/*corrinoid protein:5-methyl-H4SPT methyltransferase*/
SELECT * from Refined_bins_annotations WHERE
EC_number like '%2.1.1.245%'

/*carbon-monoxide dehydrogenase*/
SELECT * from Refined_bins_annotations WHERE
EC_number like '%1.2.7.4%'

/*Hydrogenoclastic-----------------------------------------------------------------*/
/*formylmethanofuran dehydrogenase*/
SELECT * from Refined_bins_annotations WHERE

/*formylmethanofuran formyltransferase*/
SELECT * from Refined_bins_annotations WHERE
EC_number like '%EC:2.3.1.101%'

/*methenyl-H4MPT cyclohydrolase*/
SELECT * from Refined_bins_annotations WHERE
EC_number like '%EC:3.5.4.27%'

/*H2-forming N5,N10-methylenetetrahydromethanopterin dehydrogenase*/
SELECT * from Refined_bins_annotations WHERE
EC_number like '%1.12.98.4%' OR
IMG_annotation like '%methenyltetrahydromethanopterin hydrogenase%' OR
IMG_annotation like '%methylene%dehydrogenase&' OR
COG like '%COG4007%' OR
COG like '%COG4074%' OR
Pfam_domain like '%pfam03201﻿%' OR
TIGRfam like '%TIGR01723%'

/*F420-dependent methylene-H4MPT reductase*/
SELECT * from Refined_bins_annotations WHERE
EC_number like '%EC:1.5.98.2%'

/*methyl-H4 MPT:coenzyme M methyltransferase*/
SELECT * from Refined_bins_annotations WHERE
EC_number like '%EC:2.1.1.86%'

/*Methylamines based-----------------------------------------------------------------*/
/*methylamine methyltransferase*/
SELECT * from Refined_bins_annotations WHERE
EC_number like '%EC:2.1.1.248%'

/*dimethylamine methyltransferase*/
SELECT * from Refined_bins_annotations WHERE
EC_number like '%EC:2.1.1.249%'

/*trimethylamine methyltransferase*/
SELECT * from Refined_bins_annotations WHERE
EC_number like '%EC:2.1.1.250%'

/*Methylcobamide:CoM methyltransferase MtbA*/
SELECT * from Refined_bins_annotations WHERE
EC_number like '%EC:2.1.1.246%'

/*Methanol based*/
/*methanol:MtaC protein Co-methyltransferase*/
SELECT * from Refined_bins_annotations WHERE
EC_number like '%EC:2.1.1.90%'


/*Acetogenesis---------------------------------------------------------------*/
/*looking for acetogenesis key enzymes*/
/*looking for phosphate acetyltransferase*/
SELECT * from Refined_bins_annotations WHERE
(EC_number like 'EC:2.3.1.8' OR
IMG_annotation like '%phosphate acetyltransferase%') AND
COG like '%COG0280%'

/*looking for acetate kinase*/
SELECT * from Refined_bins_annotations WHERE
EC_number like 'EC:2.7.2.1' OR
IMG_annotation like '%acetate kinase%' OR


/*looking for acetate-CoA ligase*/
SELECT * from Refined_bins_annotations WHERE
EC_number like 'EC:6.2.1.13' OR
IMG_annotation like 'acetate-CoA ligase%'

/*NADP-dependent formate dehydrogenase*/
SELECT * from Refined_bins_annotations WHERE
EC_number like 'EC:1.2.1.43' OR
EC_number like 'EC:1.2.1.2' OR
IMG_annotation like 'formate dehydrogenase%' OR
TIGRfam like '%TIGR01591%'

/*formyltetrahydrofolate synthetase*/
SELECT * from Refined_bins_annotations WHERE
EC_number like 'EC:6.3.4.3' OR
IMG_annotation like '%formyltetrahydrofolate%synthetase%'

/*methenyltetrahydrofolate cyclohydrolase*/
SELECT * from Refined_bins_annotations WHERE
EC_number like 'EC:3.5.4.9' OR
EC_number like 'EC:1.5.1.5' OR
IMG_annotation like '%methenyltetrahydrofolate cyclohydrolase%' OR
IMG_annotation like '%methenyltetrahydrofolate dehydrogenase%'

/*methylenetetrahydrofolate reductase*/
SELECT * from Refined_bins_annotations WHERE
EC_number like 'EC:1.5.1.20' OR
IMG_annotation like '%methylenetetrahydrofolate reductase%'

/*5-methyltetrahydrofolate corrinoid/iron sulfur protein methyltransferase*/
SELECT * from Refined_bins_annotations WHERE
EC_number like 'EC:2.1.1.258'

/*looking for CO-dehydrogenase/acetylCoA-decarboxylase fusion enzyme, reductive Acetyl-coA carbon fixation key enzyme*/
SELECT * from Refined_bins_annotations WHERE 
EC_number like '%1.2.7.4%' AND
Pfam_domain like 'pfam03063'

SELECT * from Refined_bins_annotations WHERE 
EC_number like '%2.3.1.169%' AND
(Pfam_domain like '%pfam03598%' OR
Pfam_domain like '%pfam18537%')


/*looking for hydrogenases-------------------------------------------------------*/
/*NiFe uptake hydrogenase*/
SELECT * from Refined_bins_annotations WHERE
(
Pfam_domain like '%pfam00374%' OR
Pfam_domain like '%pfam14720%'
)
AND
EC_number like '%EC:1.12.99.6%'

/*Bi-directional NAD-reducing and NiFe hydrogenases*/
SELECT * from Refined_bins_annotations WHERE
EC_number like 'EC:1.12.1.2'

/*Fe-only hydrogenase*/
SELECT * from Refined_bins_annotations WHERE
(
Pfam_domain like '%pfam02906%' OR
Pfam_domain like '%pfam02256%'
)
AND
IMG_annotation like '%iron%only hydrogenase%' OR
IMG_annotation like '%iron%only hydrogenase%' AND
IMG_annotation NOT like '%putative%'

/*NADP-reducing_bidirectional_hydrogenase*/
SELECT * from Refined_bins_annotations WHERE
EC_number like '%1.12.1.3%'

/*CO-induced_hydrogenase*/
SELECT * from Refined_bins_annotations WHERE
EC_number like '%1.12.7.2%'

/*F420-reducing_hydrogenase*/
SELECT * from Refined_bins_annotations WHERE
IMG_annotation like '%F420 hydrogenase%' OR
IMG_annotation like '%F420-reducing%hydrogenase%'

/*F420-non-reducing_hydrogenase*/
SELECT * from Refined_bins_annotations WHERE
IMG_annotation like '%F420-non%hydrogenase%'


/*looking for sulfur cycling genes----------------------------------------------------------*/

/*looking for adenylylsulfate reductase*/
SELECT * from Refined_bins_annotations WHERE 
EC_number like '%1.8.99.2%' OR
IMG_annotation like '%adenylylsulfate reductase%'

/*looking for sulfate adenylyltransferase*/
SELECT * from Refined_bins_annotations WHERE 
EC_number like '2.7.7.4' OR
IMG_annotation like '%sulfate adenylyltransferase%'

/*looking for sulfur redcution----------------------------------------------------------*/

/*Looking for dissimilatory sulfite reductaase*/
SELECT * from Refined_bins_annotations WHERE 
IMG_annotation like '%sulfite%reductase%' AND
EC_number like '%EC:1.8.99.5%'


/*looking for sulfur oxidation----------------------------------------------------------*/

/*looking for FCC sulfide dehydrogenase*/
SELECT * from Refined_bins_annotations WHERE 
IMG_annotation like '%sulfide%dehydrogenase%flavo%' OR
KO_number is 'KO:K17229' OR
EC_number like '%EC:1.8.2.3%'


/*Looking for Hdr-involving S-oxidation*/
/*Heterodisulfide reductase*/
SELECT * from Refined_bins_annotations WHERE
EC_number like '%EC:1.8.98.1%' OR
IMG_annotation like '%heterodisulfide reductase%'

/*Looking for Fe-cycling genes ---------------------------------------------------------------------*/

/*Looking for Fe-reduction/-oxidation (decaheme cytochromes)*/
SELECT * from Refined_bins_annotations WHERE
IMG_annotation like '%decaheme%' OR
IMG_annotation like '%CXXCH cytochrome%' OR
Pfam_domain like '%pfam09699%' AND
IMG_annotation is NULL

/*looking for pilus assembly------------------------------------------------------------------------*/
SELECT * from Refined_bins_annotations WHERE 
IMG_annotation like '%pil%' and IMG_annotation not like '%twitching%'

/*looking for pilin*/
SELECT * from Refined_bins_annotations WHERE 
IMG_annotation like '%pilA%' AND
(TIGRFAM like '%TIGR02532%' OR
Pfam_domain like '%pfam07963%')

/*looking for archellum-----------------------------------------------------------------------------*/
SELECT * from Refined_bins_annotations WHERE
IMG_annotation like '%archael%' OR
IMG_annotation like '%flagel%' AND
Phylodist like '%Archaea%'

/*looking for archellin*/
SELECT * from Refined_bins_annotations WHERE
(COG like 'COG1681' OR
Pfam_domain like '%pfam01917%' AND
(IMG_annotation like '%flagellin%' OR
IMG_annotation like '%archaellin%' OR
IMG_annotation like '%FlaB%'
)
) AND
GTDB_taxonomy like '%Archaea%'


/*Looking for flavin-dependent EET, FLEET operon Light et al. 2018----------------------------------*/

/*RibU*/
SELECT * from Refined_bins_annotations WHERE
IMG_annotation like '%riboflavin transporter%' OR
Pfam_domain like '%pfam12822%'

/*FmnA*/
SELECT * from Refined_bins_annotations WHERE
COG like 'COG0619' OR
IMG_annotation like '%energy-coupling%transport%' AND
Pfam_domain like '%pfam12822%'

/*DmkA*/
SELECT * from Refined_bins_annotations WHERE
IMG_annotation like '%naphthoate%octaprenyltransferase%' OR
Pfam_domain like '%pfamPF01040%'

/*DmkB*/
SELECT * from Refined_bins_annotations WHERE
IMG_annotation like '%octaprenyl-diphosphate synthase%' AND
Pfam_domain like '%pfam00348%' AND
EC_number like '%EC:2.5.1.90%'

/*FmnB*/
SELECT * from Refined_bins_annotations WHERE
Pfam_domain like '%pfam02424%'

/*PplA*/
SELECT * from Refined_bins_annotations WHERE
Pfam_domain like '%pfam04205%' AND
(COG like '%COG4659%' OR COG like '%COG3976%')

/*Ndh2*/
SELECT * from Refined_bins_annotations WHERE
IMG_annotation like '%NADH dehydrogenase%' AND
Pfam_domain like 'pfam07992'

/*EetA*/
SELECT * from Refined_bins_annotations WHERE
Pfam_domain like '%pfam07009%'

/*EetB*/
SELECT * from Refined_bins_annotations WHERE
Pfam_domain like '%pfam07456%'


/*looking for nitrate reducatases-------------------------------------------*/
SELECT * from Refined_bins_annotations WHERE
IMG_annotation like '%nitrate%reductase%' AND
IMG_annotation not like '%assimilatory%' AND
IMG_annotation not like '%TMAO%' AND
IMG_annotation not like '%ferredoxin%'

/*looking for nitrite reducatases*/
SELECT * from Refined_bins_annotations WHERE 
EC_number like '%EC:1.7.1.15%' OR
IMG_annotation like '%nitrite%reductase%NAD%'

SELECT * from Refined_bins_annotations WHERE 
EC_number like '%EC:1.7.7.1%' OR
IMG_annotation like '%ferredoxin%nitrite%reductase%'

/*looking for dissimilatory ammonia-forming nitrite reducatase (DNRA)*/
SELECT * from Refined_bins_annotations WHERE 
EC_number like '%EC:1.7.2.2%'


/*looking for nitric oxide reducatases*/
SELECT * from Refined_bins_annotations WHERE 
IMG_annotation like '%nitric%reductase%' OR
EC_number like '%EC:1.7.2.5%'

/*looking for nitrous oxide reducatases*/
SELECT * from Refined_bins_annotations WHERE 
IMG_annotation like '%nitrous%reductase%' OR
COG like '%COG4263%' OR
EC_number like '%EC:1.7.2.4%'


/*looking for mixed acid fermentation--------------------------------------------*/
SELECT * from Refined_bins_annotations WHERE 
EC_number like '%4.1.1.31' OR EC_number like '%4.1.1.31 ' OR
EC_number like '%2.7.1.40' OR EC_number like '%2.7.1.40 ' OR
EC_number like '%1.1.1.37' OR EC_number like '%1.1.1.37 ' OR
EC_number like '%4.2.1.2' OR EC_number like '%4.2.1.2 ' OR
EC_number like '%1.3.5.4' OR EC_number like '%1.3.5.4 ' OR
EC_number like '%2.3.3.1' OR EC_number like '%2.3.3.1 ' OR
EC_number like '%4.2.1.3' OR EC_number like '%4.2.1.3 ' OR
EC_number like '%1.1.1.42' OR EC_number like '%1.1.1.42 ' OR
EC_number like '%2.3.1.8' OR EC_number like '%2.3.1.8 ' OR
EC_number like '%2.7.2.1' OR EC_number like '%2.7.2.1 ' OR
EC_number like '%2.3.1.54' OR EC_number like '%2.3.1.54 ' OR
EC_number like '%1.2.1.10' OR EC_number like '%1.2.1.10' OR
EC_number like '%1.1.1.1' OR EC_number like '%1.1.1.1' OR
EC_number like '%1.1.1.28' OR EC_number like '%1.1.1.28 '


/*looking for nitrogenases------------------------------------------------------------------------------------*/
SELECT * from Refined_bins_annotations WHERE 
EC_number like '%EC:1.18.6.1%' AND
IMG_annotation like '%nitrogenase%chain%'

/*looking for NifH*/
SELECT * from Refined_bins_annotations WHERE 
EC_number like '%EC:1.18.6.1%' AND
IMG_annotation like '%NifH%'

/*looking for NifE*/
SELECT * from Refined_bins_annotations WHERE
IMG_annotation like '%nitrogenase%NifE%'

/*looking for NifN*/
SELECT * from Refined_bins_annotations WHERE
IMG_annotation like '%nitrogenase%NifN%'


/*looking for OM transporters-------------------------------------------------------------------------------------*/

/*looking for sugar transporters*/
SELECT * from Refined_bins_annotations WHERE 
IMG_annotation like '%port%' AND IMG_annotation like '%ose%'

/*looking for peptide transporters*/
SELECT * from Refined_bins_annotations WHERE 
IMG_annotation like '%port%' AND IMG_annotation like '%peptide%'

/*looking for amino acid transporters*/
SELECT * from Refined_bins_annotations WHERE 
IMG_annotation like '%port%' AND IMG_annotation like '%amino%acid%'

/*looking for other permeases*/
SELECT * from Refined_bins_annotations WHERE 
IMG_annotation like '%permease%' AND IMG_annotation not like '%port%' AND IMG_annotation not like '%PTS%'

/*looking for PTS systems*/
SELECT * from Refined_bins_annotations WHERE 
IMG_annotation like '%PTS%' AND not IMG_annotation like '%nitroge%regulatory%'

/*looking for fatty acid transporters*/
SELECT * from Refined_bins_annotations WHERE
IMG_annotation like '%long%fatty acid%transport%'

SELECT * from Refined_bins_annotations WHERE
IMG_annotation like '%short%fatty acid%transport%'

/*looking for OM degradation enzymes--------------------------------------------------------------------------------------------*/

/*looking for fatty acid degradation--------------------------------------------------------------------------------------------*/
SELECT * from Refined_bins_annotations WHERE
IMG_annotation like '%long-chain%acyl-coA%synthetase%'

SELECT * from Refined_bins_annotations WHERE
IMG_annotation like '%enoyl-CoA%isomerase%' OR
EC_number like '%5.3.3.8%'

SELECT * from Refined_bins_annotations WHERE
EC_number like '%5.1.2.3%'

SELECT * from Refined_bins_annotations WHERE
EC_number like '%4.2.1.17%'

SELECT * from Refined_bins_annotations WHERE
EC_number like '%1.1.1.35%'

SELECT * from Refined_bins_annotations WHERE
EC_number like '%2.3.1.16%'

SELECT * from Refined_bins_annotations WHERE
EC_number like '%5.3.3.8%'

SELECT * from Refined_bins_annotations WHERE
EC_number like '%1.3.3.6%'

/*looking for glycosyl-hydrolases------------------------------------------------------------------*/
SELECT * from Refined_bins_annotations WHERE
CAZY like '%GH%'

/*looking for carbohydrate-binding motifs-----------------------------------------------------------*/
SELECT * from Refined_bins_annotations WHERE
CAZY like '%CBM%'

/*looking for Copper oxidase (laccase) domain-------------------------------------------------------*/
SELECT * from Refined_bins_annotations WHERE 
IMG_annotation like '%laccase%' OR
COG like '%COG1496%'
