# Supplementary material for: Hydrogen–independent CO2 reduction dominates methanogenesis in five temperate lakes that differ in trophic states
Source: ISME Commun. 2024 Jun 21;4(1):ycae089. doi: 10.1093/ismeco/ycae089 (PMC11235125; doi:10.1093/ismeco/ycae089)
Supplement: File_S2_Lakes_methanogens_and_syntrophs_annotations_ycae089 [file file_s2_lakes_methanogens_and_syntrophs_annotations_ycae089.zip]

Archive with 1 entries (1 files):
- File_S2_Lakes_methanogens_and_syntrophs_annotations_ycae089.tsv
