# Supplementary material for: Hydrogen–independent CO2 reduction dominates methanogenesis in five temperate lakes that differ in trophic states
Source: ISME Commun. 2024 Jun 21;4(1):ycae089. doi: 10.1093/ismeco/ycae089 (PMC11235125; doi:10.1093/ismeco/ycae089)
Supplement: File_S2_Lakes_methanogens_and_syntrophs_annotations_ycae089 [file file_s2_lakes_methanogens_and_syntrophs_annotations_ycae089.zip › File_S2_Lakes_methanogens_and_syntrophs_annotations_ycae089.tsv]

Geneid	Contig	Bin	GTDB_taxonomy	SILVA_SSU_taxonomy	IMG_annotation	EC_number	COG	EggNOG	Pfam_domain	TIGRfam	CAZY	KO_number	SMART	Phylodist
Ga0393266_0019030_1923_2357	Ga0393266_0019030	Desulfatiglandales01	d__Bacteria;p__Desulfobacterota;c__Desulfobacteria;o__Desulfatiglandales;f__HGW-15;g__DSXZ01	Bacteria;Desulfobacterota;Desulfobacteria;Desulfatiglandales	predicted hotdog family 3-hydroxylacyl-ACP dehydratase		COG4706	COG4706
Ga0393266_0000567_7190_8308	Ga0393266_0000567	Desulfatiglandales01	d__Bacteria;p__Desulfobacterota;c__Desulfobacteria;o__Desulfatiglandales;f__HGW-15;g__DSXZ01	Bacteria;Desulfobacterota;Desulfobacteria;Desulfatiglandales	ferredoxin		COG1145	COG1143	pfam17179					Bacteria;Proteobacteria;Deltaproteobacteria;Desulfobacterales;Desulfobacteraceae;Desulfosarcina;Desulfosarcina variabilis;Desulfosarcina variabilis Montpellier
Ga0393266_0015318_2_1078	Ga0393266_0015318	Desulfatiglandales01	d__Bacteria;p__Desulfobacterota;c__Desulfobacteria;o__Desulfatiglandales;f__HGW-15;g__DSXZ01	Bacteria;Desulfobacterota;Desulfobacteria;Desulfatiglandales	5-methylthioadenosine/S-adenosylhomocysteine deaminase	EC:3.5.4.28 | EC:3.5.4.31	COG0402	COG0402	pfam01979			KO:K12960		Bacteria;Proteobacteria;Deltaproteobacteria;unclassified Deltaproteobacteria;unclassified Deltaproteobacteria;unclassified Deltaproteobacteria;delta proteobacterium NaphS2;delta proteobacterium NaphS2
Ga0393266_0016185_205_1578	Ga0393266_0016185	Desulfatiglandales01	d__Bacteria;p__Desulfobacterota;c__Desulfobacteria;o__Desulfatiglandales;f__HGW-15;g__DSXZ01	Bacteria;Desulfobacterota;Desulfobacteria;Desulfatiglandales	Fe-S oxidoreductase		COG0247	COG0247	pfam02754 | pfam13237 | pfam02754					Bacteria;Proteobacteria;Deltaproteobacteria;Desulfobacterales;Desulfobacteraceae;Desulfatiglans;Desulfatiglans anilini;Desulfatiglans anilini DSM 4660
Ga0393266_0002931_2494_3339	Ga0393266_0002931	Desulfatiglandales01	d__Bacteria;p__Desulfobacterota;c__Desulfobacteria;o__Desulfatiglandales;f__HGW-15;g__DSXZ01	Bacteria;Desulfobacterota;Desulfobacteria;Desulfatiglandales	rod shape-determining protein MreC		COG1792	COG1792	pfam04085	TIGR00219		KO:K03570	SM00340	Bacteria;Proteobacteria;Deltaproteobacteria;unclassified Deltaproteobacteria;unclassified Deltaproteobacteria;unclassified Deltaproteobacteria;delta proteobacterium NaphS2;delta proteobacterium NaphS2
Ga0393266_0002931_110_1936	Ga0393266_0002931	Desulfatiglandales01	d__Bacteria;p__Desulfobacterota;c__Desulfobacteria;o__Desulfatiglandales;f__HGW-15;g__DSXZ01	Bacteria;Desulfobacterota;Desulfobacteria;Desulfatiglandales	penicillin-binding protein 2		COG0768	COG0768	pfam00905 | pfam03717	TIGR03423		KO:K05515		Bacteria;Proteobacteria;Deltaproteobacteria;Desulfobacterales;Desulfobacteraceae;Desulfatiglans;Desulfatiglans anilini;Desulfatiglans anilini DSM 4660
Ga0393266_0000807_10573_11208	Ga0393266_0000807	Desulfatiglandales01	d__Bacteria;p__Desulfobacterota;c__Desulfobacteria;o__Desulfatiglandales;f__HGW-15;g__DSXZ01	Bacteria;Desulfobacterota;Desulfobacteria;Desulfatiglandales	Na+-transporting NADH:ubiquinone oxidoreductase subunit C	EC:1.6.5.-	COG2869 | COG2869	COG4659	pfam04205	TIGR01947		KO:K00348		Bacteria;Proteobacteria;Deltaproteobacteria;Syntrophobacterales;Syntrophobacteraceae;Desulfacinum;Desulfacinum hydrothermale;Desulfacinum hydrothermale DSM 13146
Ga0393266_0007524_2265_2621	Ga0393266_0007524	Desulfatiglandales01	d__Bacteria;p__Desulfobacterota;c__Desulfobacteria;o__Desulfatiglandales;f__HGW-15;g__DSXZ01	Bacteria;Desulfobacterota;Desulfobacteria;Desulfatiglandales
Ga0393266_0015318_2457_3509	Ga0393266_0015318	Desulfatiglandales01	d__Bacteria;p__Desulfobacterota;c__Desulfobacteria;o__Desulfatiglandales;f__HGW-15;g__DSXZ01	Bacteria;Desulfobacterota;Desulfobacteria;Desulfatiglandales	peptide/nickel transport system substrate-binding protein		COG0747 | COG0747	COG0747	pfam00496			KO:K02035		Bacteria;Proteobacteria;Alphaproteobacteria;Rhizobiales;Bradyrhizobiaceae;Bosea;Bosea sp. DSM 18164;Bosea sp. DSM 18164
Ga0393266_0014824_3_113	Ga0393266_0014824	Desulfatiglandales01	d__Bacteria;p__Desulfobacterota;c__Desulfobacteria;o__Desulfatiglandales;f__HGW-15;g__DSXZ01	Bacteria;Desulfobacterota;Desulfobacteria;Desulfatiglandales
Ga0393266_0004427_4761_6146	Ga0393266_0004427	Desulfatiglandales01	d__Bacteria;p__Desulfobacterota;c__Desulfobacteria;o__Desulfatiglandales;f__HGW-15;g__DSXZ01	Bacteria;Desulfobacterota;Desulfobacteria;Desulfatiglandales	glutamate decarboxylase	EC:4.1.1.15	COG0076	COG0076	pfam00282	TIGR03799		KO:K01580		Bacteria;Proteobacteria;Deltaproteobacteria;Desulfobacterales;Desulfobacteraceae;Desulfatiglans;Desulfatiglans anilini;Desulfatiglans anilini DSM 4660
Ga0393266_0011237_983_2044	Ga0393266_0011237	Desulfatiglandales01	d__Bacteria;p__Desulfobacterota;c__Desulfobacteria;o__Desulfatiglandales;f__HGW-15;g__DSXZ01	Bacteria;Desulfobacterota;Desulfobacteria;Desulfatiglandales	RNA polymerase sigma-32 factor		COG0568	COG0568	pfam04542 | pfam00140 | pfam04545	TIGR02392		KO:K03089		Bacteria;Proteobacteria;Deltaproteobacteria;unclassified Deltaproteobacteria;unclassified Deltaproteobacteria;unclassified Deltaproteobacteria;delta proteobacterium NaphS2;delta proteobacterium NaphS2
Ga0393266_0001961_8372_8806	Ga0393266_0001961	Desulfatiglandales01	d__Bacteria;p__Desulfobacterota;c__Desulfobacteria;o__Desulfatiglandales;f__HGW-15;g__DSXZ01	Bacteria;Desulfobacterota;Desulfobacteria;Desulfatiglandales	ribosomal protein S18 acetylase RimI-like enzyme		COG0456	COG0454	pfam00583					Bacteria;Proteobacteria;Deltaproteobacteria;Desulfobacterales;Desulfobacteraceae;Desulfatiglans;Desulfatiglans anilini;Desulfatiglans anilini DSM 4660
Ga0393266_0029355_657_830	Ga0393266_0029355	Desulfatiglandales01	d__Bacteria;p__Desulfobacterota;c__Desulfobacteria;o__Desulfatiglandales;f__HGW-15;g__DSXZ01	Bacteria;Desulfobacterota;Desulfobacteria;Desulfatiglandales				298VW						Bacteria;Proteobacteria;Deltaproteobacteria;Desulfovibrionales;Desulfonatronaceae;Desulfonatronum;Desulfonatronum zhilinae;Desulfonatronum zhilinae Al915-01
Ga0393266_0002931_2_91	Ga0393266_0002931	Desulfatiglandales01	d__Bacteria;p__Desulfobacterota;c__Desulfobacteria;o__Desulfatiglandales;f__HGW-15;g__DSXZ01	Bacteria;Desulfobacterota;Desulfobacteria;Desulfatiglandales										Bacteria;Proteobacteria;Deltaproteobacteria;Desulfobacterales;Desulfobulbaceae;Desulfobulbus;Desulfobulbus elongatus;Desulfobulbus elongatus DSM 2908
Ga0393266_0000361_19563_20204	Ga0393266_0000361	Desulfatiglandales01	d__Bacteria;p__Desulfobacterota;c__Desulfobacteria;o__Desulfatiglandales;f__HGW-15;g__DSXZ01	Bacteria;Desulfobacterota;Desulfobacteria;Desulfatiglandales	DNA-binding NtrC family response regulator		COG2204	COG2204	pfam00072				SM00448	Bacteria;Proteobacteria;Deltaproteobacteria;Desulfobacterales;Desulfobacteraceae;Desulfococcus;Desulfococcus oleovorans;Desulfococcus oleovorans Hxd3
Ga0393266_0024839_2_1144	Ga0393266_0024839	Desulfatiglandales01	d__Bacteria;p__Desulfobacterota;c__Desulfobacteria;o__Desulfatiglandales;f__HGW-15;g__DSXZ01	Bacteria;Desulfobacterota;Desulfobacteria;Desulfatiglandales	16S rRNA (cytosine967-C5)-methyltransferase	EC:2.1.1.176	COG0144	COG0144	pfam01189 | pfam01029	TIGR00563		KO:K03500		Bacteria;Proteobacteria;Deltaproteobacteria;unclassified Deltaproteobacteria;unclassified Deltaproteobacteria;unclassified Deltaproteobacteria;delta proteobacterium NaphS2;delta proteobacterium NaphS2
Ga0393266_0010306_1555_2487	Ga0393266_0010306	Desulfatiglandales01	d__Bacteria;p__Desulfobacterota;c__Desulfobacteria;o__Desulfatiglandales;f__HGW-15;g__DSXZ01	Bacteria;Desulfobacterota;Desulfobacteria;Desulfatiglandales	drug/metabolite transporter (DMT)-like permease		COG0697	COG0697	pfam00892 | pfam00892					Bacteria;Proteobacteria;Deltaproteobacteria;Syntrophobacterales;Syntrophaceae;Desulfomonile;Desulfomonile tiedjei;Desulfomonile tiedjei DCB-1, DSM 6799
Ga0393266_0002931_1991_2482	Ga0393266_0002931	Desulfatiglandales01	d__Bacteria;p__Desulfobacterota;c__Desulfobacteria;o__Desulfatiglandales;f__HGW-15;g__DSXZ01	Bacteria;Desulfobacterota;Desulfobacteria;Desulfatiglandales	rod shape-determining protein MreD		COG2891			TIGR03426
Ga0393266_0004693_4585_5685	Ga0393266_0004693	Desulfatiglandales01	d__Bacteria;p__Desulfobacterota;c__Desulfobacteria;o__Desulfatiglandales;f__HGW-15;g__DSXZ01	Bacteria;Desulfobacterota;Desulfobacteria;Desulfatiglandales										Bacteria;Proteobacteria;Deltaproteobacteria;Desulfobacterales;Desulfobacteraceae;Desulfosarcina;Desulfosarcina variabilis;Desulfosarcina variabilis Montpellier
Ga0393266_0014824_2910_3566	Ga0393266_0014824	Desulfatiglandales01	d__Bacteria;p__Desulfobacterota;c__Desulfobacteria;o__Desulfatiglandales;f__HGW-15;g__DSXZ01	Bacteria;Desulfobacterota;Desulfobacteria;Desulfatiglandales	arylsulfatase	EC:3.1.6.1	COG3119	COG3119	pfam00884			KO:K01130		Archaea;Euryarchaeota;Methanomicrobia;Methanocellales;Methanocellaceae;Methanocella;Methanocella paludicola;Methanocella paludicola SANAE
Ga0393266_0022199_153_1316	Ga0393266_0022199	Desulfatiglandales01	d__Bacteria;p__Desulfobacterota;c__Desulfobacteria;o__Desulfatiglandales;f__HGW-15;g__DSXZ01	Bacteria;Desulfobacterota;Desulfobacteria;Desulfatiglandales			COG1373	COG1373	pfam13173 | pfam13635			KO:K07133	SM00382	Bacteria;Aminicenantes;unclassified Aminicenantes;unclassified Aminicenantes;unclassified Aminicenantes;unclassified Aminicenantes;unclassified Aminicenantes;Aminicenantes bacterium SCGC AAA252-O03 (contamination screened)
Ga0393266_0017431_1366_2094	Ga0393266_0017431	Desulfatiglandales01	d__Bacteria;p__Desulfobacterota;c__Desulfobacteria;o__Desulfatiglandales;f__HGW-15;g__DSXZ01	Bacteria;Desulfobacterota;Desulfobacteria;Desulfatiglandales	polar amino acid transport system ATP-binding protein	EC:3.6.3.21	COG1126	COG1126	pfam00005			KO:K02028	SM00382	Bacteria;Proteobacteria;Deltaproteobacteria;Desulfobacterales;Desulfobacteraceae;Desulfonema;Desulfonema limicola;Desulfonema limicola Jadebusen, DSM 2076
Ga0393266_0029355_31_552	Ga0393266_0029355	Desulfatiglandales01	d__Bacteria;p__Desulfobacterota;c__Desulfobacteria;o__Desulfatiglandales;f__HGW-15;g__DSXZ01	Bacteria;Desulfobacterota;Desulfobacteria;Desulfatiglandales	CheY-like chemotaxis protein		COG0784	COG0745	pfam00072					Bacteria;Proteobacteria;Deltaproteobacteria;Desulfobacterales;Desulfobacteraceae;Desulfatiglans;Desulfatiglans anilini;Desulfatiglans anilini DSM 4660
Ga0393266_0021032_1645_2343	Ga0393266_0021032	Desulfatiglandales01	d__Bacteria;p__Desulfobacterota;c__Desulfobacteria;o__Desulfatiglandales;f__HGW-15;g__DSXZ01	Bacteria;Desulfobacterota;Desulfobacteria;Desulfatiglandales	transcriptional regulator with XRE-family HTH domain		COG1396	COG1917	pfam07883 | pfam12844				SM00530	Bacteria;Proteobacteria;Deltaproteobacteria;unclassified Deltaproteobacteria;unclassified Deltaproteobacteria;unclassified Deltaproteobacteria;delta proteobacterium NaphS2;delta proteobacterium NaphS2
Ga0393266_0003642_4365_4937	Ga0393266_0003642	Desulfatiglandales01	d__Bacteria;p__Desulfobacterota;c__Desulfobacteria;o__Desulfatiglandales;f__HGW-15;g__DSXZ01	Bacteria;Desulfobacterota;Desulfobacteria;Desulfatiglandales	LPS export ABC transporter protein LptC		COG3117	COG5375	pfam06835	TIGR04409				Bacteria;Proteobacteria;Deltaproteobacteria;Desulfobacterales;Desulfobacteraceae;Desulfatiglans;Desulfatiglans anilini;Desulfatiglans anilini DSM 4660
Ga0393266_0008055_3861_4700	Ga0393266_0008055	Desulfatiglandales01	d__Bacteria;p__Desulfobacterota;c__Desulfobacteria;o__Desulfatiglandales;f__HGW-15;g__DSXZ01	Bacteria;Desulfobacterota;Desulfobacteria;Desulfatiglandales	branched-chain amino acid transport system permease protein		COG4177	COG4177	pfam02653			KO:K01998		Bacteria;Firmicutes;Clostridia;Clostridiales;Clostridiaceae;Geosporobacter;Geosporobacter subterraneus;Geosporobacter subterraneus DSM 17957
Ga0393266_0005457_5046_5579	Ga0393266_0005457	Desulfatiglandales01	d__Bacteria;p__Desulfobacterota;c__Desulfobacteria;o__Desulfatiglandales;f__HGW-15;g__DSXZ01	Bacteria;Desulfobacterota;Desulfobacteria;Desulfatiglandales				COG1322						Bacteria;Proteobacteria;Deltaproteobacteria;Desulfobacterales;Desulfobacteraceae;Desulfotignum;Desulfotignum phosphitoxidans;Desulfotignum phosphitoxidans FiPS-3, DSM 13687
Ga0393266_0004974_5574_5828	Ga0393266_0004974	Desulfatiglandales01	d__Bacteria;p__Desulfobacterota;c__Desulfobacteria;o__Desulfatiglandales;f__HGW-15;g__DSXZ01	Bacteria;Desulfobacterota;Desulfobacteria;Desulfatiglandales										Bacteria;Proteobacteria;Deltaproteobacteria;unclassified Deltaproteobacteria;unclassified Deltaproteobacteria;unclassified Deltaproteobacteria;delta proteobacterium NaphS2;delta proteobacterium NaphS2
Ga0393266_0003642_3835_4368	Ga0393266_0003642	Desulfatiglandales01	d__Bacteria;p__Desulfobacterota;c__Desulfobacteria;o__Desulfatiglandales;f__HGW-15;g__DSXZ01	Bacteria;Desulfobacterota;Desulfobacteria;Desulfatiglandales	lipopolysaccharide export system protein LptA		COG1934	COG1934	pfam03968	TIGR03002		KO:K09774		Bacteria;Proteobacteria;Deltaproteobacteria;unclassified Deltaproteobacteria;unclassified Deltaproteobacteria;unclassified Deltaproteobacteria;delta proteobacterium NaphS2;delta proteobacterium NaphS2
Ga0393266_0004974_249_1409	Ga0393266_0004974	Desulfatiglandales01	d__Bacteria;p__Desulfobacterota;c__Desulfobacteria;o__Desulfatiglandales;f__HGW-15;g__DSXZ01	Bacteria;Desulfobacterota;Desulfobacteria;Desulfatiglandales	LL-diaminopimelate aminotransferase	EC:2.6.1.83	COG0436	COG0436	pfam00155	TIGR03540		KO:K10206		Bacteria;Proteobacteria;Deltaproteobacteria;Desulfobacterales;Desulfobacteraceae;Desulfatiglans;Desulfatiglans anilini;Desulfatiglans anilini DSM 4660
Ga0393266_0026668_1301_1492	Ga0393266_0026668	Desulfatiglandales01	d__Bacteria;p__Desulfobacterota;c__Desulfobacteria;o__Desulfatiglandales;f__HGW-15;g__DSXZ01	Bacteria;Desulfobacterota;Desulfobacteria;Desulfatiglandales	metal-responsive CopG/Arc/MetJ family transcriptional regulator		COG0864	2DG5Z						Bacteria;Planctomycetes;Candidatus Brocadiae;Candidatus Brocadiales;Candidatus Brocadiaceae;Candidatus Jettenia;Candidatus Jettenia caeni;Planctomycetaceae bacterium KSU-1
Ga0393266_0000894_826_1470	Ga0393266_0000894	Desulfatiglandales01	d__Bacteria;p__Desulfobacterota;c__Desulfobacteria;o__Desulfatiglandales;f__HGW-15;g__DSXZ01	Bacteria;Desulfobacterota;Desulfobacteria;Desulfatiglandales	ubiquinone/menaquinone biosynthesis C-methylase UbiE		COG2226	COG2227	pfam13649					Bacteria;Proteobacteria;Deltaproteobacteria;Syntrophobacterales;Syntrophaceae;Smithella;Smithella sp. F21;Smithella sp. F21
Ga0393266_0008082_1320_2540	Ga0393266_0008082	Desulfatiglandales01	d__Bacteria;p__Desulfobacterota;c__Desulfobacteria;o__Desulfatiglandales;f__HGW-15;g__DSXZ01	Bacteria;Desulfobacterota;Desulfobacteria;Desulfatiglandales	acetate kinase	EC:2.7.2.1	COG0282	COG0282	pfam00871	TIGR00016		KO:K00925		Bacteria;Planctomycetes;Candidatus Brocadiae;Candidatus Brocadiales;Candidatus Brocadiaceae;Candidatus Brocadia;Candidatus Brocadia fulgida;Candidatus Brocadia fulgida Brocadia fulgida enrichment bioreactor
Ga0393266_0007524_1258_2169	Ga0393266_0007524	Desulfatiglandales01	d__Bacteria;p__Desulfobacterota;c__Desulfobacteria;o__Desulfatiglandales;f__HGW-15;g__DSXZ01	Bacteria;Desulfobacterota;Desulfobacteria;Desulfatiglandales	tetratricopeptide (TPR) repeat protein		COG0457	COG3118						Bacteria;Proteobacteria;Deltaproteobacteria;Desulfobacterales;Desulfobacteraceae;Desulfosarcina;Desulfosarcina sp. BuS5;Desulfosarcina sp. BuS5
Ga0393266_0001387_9943_10440	Ga0393266_0001387	Desulfatiglandales01	d__Bacteria;p__Desulfobacterota;c__Desulfobacteria;o__Desulfatiglandales;f__HGW-15;g__DSXZ01	Bacteria;Desulfobacterota;Desulfobacteria;Desulfatiglandales	protein-S-isoprenylcysteine O-methyltransferase Ste14		COG2020	COG2020	pfam04140					Bacteria;Proteobacteria;Deltaproteobacteria;Syntrophobacterales;Syntrophobacteraceae;Syntrophobacter;Syntrophobacter fumaroxidans;Syntrophobacter fumaroxidans MPOB
Ga0393266_0001520_6358_6558	Ga0393266_0001520	Desulfatiglandales01	d__Bacteria;p__Desulfobacterota;c__Desulfobacteria;o__Desulfatiglandales;f__HGW-15;g__DSXZ01	Bacteria;Desulfobacterota;Desulfobacteria;Desulfatiglandales	mRNA interferase MazF	EC:3.1.-	COG2337	COG2337	pfam02452			KO:K07171		Bacteria;Planctomycetes;Candidatus Brocadiae;Candidatus Brocadiales;Candidatus Brocadiaceae;Candidatus Brocadia;Candidatus Brocadia sinica;Candidatus Brocadia sinica JPN1
Ga0393266_0001961_6785_7603	Ga0393266_0001961	Desulfatiglandales01	d__Bacteria;p__Desulfobacterota;c__Desulfobacteria;o__Desulfatiglandales;f__HGW-15;g__DSXZ01	Bacteria;Desulfobacterota;Desulfobacteria;Desulfatiglandales	transglutaminase-like putative cysteine protease		COG1305	COG1305	pfam01841				SM00460	Bacteria;Proteobacteria;Deltaproteobacteria;unclassified Deltaproteobacteria;unclassified Deltaproteobacteria;unclassified Deltaproteobacteria;delta proteobacterium NaphS2;delta proteobacterium NaphS2
Ga0393266_0008055_1907_2620	Ga0393266_0008055	Desulfatiglandales01	d__Bacteria;p__Desulfobacterota;c__Desulfobacteria;o__Desulfatiglandales;f__HGW-15;g__DSXZ01	Bacteria;Desulfobacterota;Desulfobacteria;Desulfatiglandales	branched-chain amino acid transport system ATP-binding protein		COG0410	COG0410	pfam00005			KO:K01996	SM00382	Bacteria;Proteobacteria;Alphaproteobacteria;Rhodospirillales;unclassified Rhodospirillales;unclassified Rhodospirillales;Rhodospirillales bacterium URHD0088;Rhodospirillales bacterium URHD0088
Ga0393266_0001961_3814_5295	Ga0393266_0001961	Desulfatiglandales01	d__Bacteria;p__Desulfobacterota;c__Desulfobacteria;o__Desulfatiglandales;f__HGW-15;g__DSXZ01	Bacteria;Desulfobacterota;Desulfobacteria;Desulfatiglandales	serine protease Do	EC:3.4.21.107	COG0265 | COG0265	COG0265	pfam13365 | pfam13180 | pfam13180	TIGR02037		KO:K04771	SM00228 | SM00228	Bacteria;Proteobacteria;Deltaproteobacteria;Desulfobacterales;Desulfobacteraceae;Desulfatibacillum;Desulfatibacillum aliphaticivorans;Desulfatibacillum aliphaticivorans DSM 15576
Ga0393266_0008055_539_1693	Ga0393266_0008055	Desulfatiglandales01	d__Bacteria;p__Desulfobacterota;c__Desulfobacteria;o__Desulfatiglandales;f__HGW-15;g__DSXZ01	Bacteria;Desulfobacterota;Desulfobacteria;Desulfatiglandales	branched-chain amino acid transport system substrate-binding protein		COG0683	COG0683	pfam13458			KO:K01999		Bacteria;Firmicutes;Bacilli;Bacillales;Paenibacillaceae;Brevibacillus;Brevibacillus massiliensis;Brevibacillus massiliensis phR
Ga0393266_0000520_8021_8869	Ga0393266_0000520	Desulfatiglandales01	d__Bacteria;p__Desulfobacterota;c__Desulfobacteria;o__Desulfatiglandales;f__HGW-15;g__DSXZ01	Bacteria;Desulfobacterota;Desulfobacteria;Desulfatiglandales	ParB family chromosome partitioning protein		COG1475	COG1475	pfam02195	TIGR00180		KO:K03497	SM00470	Bacteria;Proteobacteria;Deltaproteobacteria;unclassified Deltaproteobacteria;unclassified Deltaproteobacteria;unclassified Deltaproteobacteria;delta proteobacterium NaphS2;delta proteobacterium NaphS2
Ga0393266_0004965_3556_5832	Ga0393266_0004965	Desulfatiglandales01	d__Bacteria;p__Desulfobacterota;c__Desulfobacteria;o__Desulfatiglandales;f__HGW-15;g__DSXZ01	Bacteria;Desulfobacterota;Desulfobacteria;Desulfatiglandales	phosphoribosylformylglycinamidine synthase	EC:6.3.5.3	COG0046 | COG0046	COG0046	pfam02769 | pfam02769 | pfam00586	TIGR01736		KO:K01952		Bacteria;Proteobacteria;Deltaproteobacteria;unclassified Deltaproteobacteria;unclassified Deltaproteobacteria;unclassified Deltaproteobacteria;delta proteobacterium NaphS2;delta proteobacterium NaphS2
Ga0393266_0002787_5057_5869	Ga0393266_0002787	Desulfatiglandales01	d__Bacteria;p__Desulfobacterota;c__Desulfobacteria;o__Desulfatiglandales;f__HGW-15;g__DSXZ01	Bacteria;Desulfobacterota;Desulfobacteria;Desulfatiglandales	putative RNA 2'-phosphotransferase	EC:2.7.1.-	COG1859	COG1859				KO:K07559		Bacteria;Proteobacteria;Deltaproteobacteria;unclassified Deltaproteobacteria;unclassified Deltaproteobacteria;unclassified Deltaproteobacteria;delta proteobacterium NaphS2;delta proteobacterium NaphS2
Ga0393266_0004965_58_1254	Ga0393266_0004965	Desulfatiglandales01	d__Bacteria;p__Desulfobacterota;c__Desulfobacteria;o__Desulfatiglandales;f__HGW-15;g__DSXZ01	Bacteria;Desulfobacterota;Desulfobacteria;Desulfatiglandales	serine/threonine-protein kinase HipA	EC:2.7.11.1		COG3550	pfam07804 | pfam07805 | pfam13657	TIGR03071		KO:K07154		Bacteria;Proteobacteria;Deltaproteobacteria;Syntrophobacterales;Syntrophaceae;Smithella;Smithella sp. SCADC;Smithella sp. SCADC
Ga0393266_0001392_903_1910	Ga0393266_0001392	Desulfatiglandales01	d__Bacteria;p__Desulfobacterota;c__Desulfobacteria;o__Desulfatiglandales;f__HGW-15;g__DSXZ01	Bacteria;Desulfobacterota;Desulfobacteria;Desulfatiglandales	tRNA dimethylallyltransferase	EC:2.5.1.75	COG0324	COG0324	pfam01715	TIGR00174		KO:K00791		Bacteria;Proteobacteria;Deltaproteobacteria;Desulfobacterales;Desulfobacteraceae;Desulfatiglans;Desulfatiglans anilini;Desulfatiglans anilini DSM 4660
Ga0393266_0029355_1771_2367	Ga0393266_0029355	Desulfatiglandales01	d__Bacteria;p__Desulfobacterota;c__Desulfobacteria;o__Desulfatiglandales;f__HGW-15;g__DSXZ01	Bacteria;Desulfobacterota;Desulfobacteria;Desulfatiglandales	TonB family protein			COG0810	pfam03544	TIGR01352				Bacteria;Proteobacteria;Alphaproteobacteria;Rhodospirillales;Rhodospirillaceae;Limimonas;Limimonas halophila;Limimonas halophila DSM 25584
Ga0393266_0002931_3599_4633	Ga0393266_0002931	Desulfatiglandales01	d__Bacteria;p__Desulfobacterota;c__Desulfobacteria;o__Desulfatiglandales;f__HGW-15;g__DSXZ01	Bacteria;Desulfobacterota;Desulfobacteria;Desulfatiglandales	rod shape-determining protein MreB		COG1077	COG1077	pfam06723	TIGR00904		KO:K03569		Bacteria;Proteobacteria;Deltaproteobacteria;Desulfobacterales;Desulfobacteraceae;Desulfatiglans;Desulfatiglans anilini;Desulfatiglans anilini DSM 4660
Ga0393266_0000894_6384_7358	Ga0393266_0000894	Desulfatiglandales01	d__Bacteria;p__Desulfobacterota;c__Desulfobacteria;o__Desulfatiglandales;f__HGW-15;g__DSXZ01	Bacteria;Desulfobacterota;Desulfobacteria;Desulfatiglandales			COG0705	COG0484	pfam01694			KO:K07059		Bacteria;Proteobacteria;Deltaproteobacteria;Desulfobacterales;Desulfobacteraceae;Desulfatiglans;Desulfatiglans anilini;Desulfatiglans anilini DSM 4660
Ga0393266_0001387_7804_8097	Ga0393266_0001387	Desulfatiglandales01	d__Bacteria;p__Desulfobacterota;c__Desulfobacteria;o__Desulfatiglandales;f__HGW-15;g__DSXZ01	Bacteria;Desulfobacterota;Desulfobacteria;Desulfatiglandales	proteic killer suppression protein		COG3549	COG3549	pfam05015			KO:K07334		Bacteria;Proteobacteria;Deltaproteobacteria;Desulfobacterales;Desulfobacteraceae;Desulfotignum;Desulfotignum balticum;Desulfotignum balticum DSM 7044
Ga0393266_0001392_5157_6500	Ga0393266_0001392	Desulfatiglandales01	d__Bacteria;p__Desulfobacterota;c__Desulfobacteria;o__Desulfatiglandales;f__HGW-15;g__DSXZ01	Bacteria;Desulfobacterota;Desulfobacteria;Desulfatiglandales	integrase		COG0582	COG0582	pfam00589					Bacteria;Proteobacteria;Deltaproteobacteria;Desulfobacterales;Desulfobacteraceae;Desulfococcus;Desulfococcus multivorans;Desulfococcus multivorans DSM 2059
Ga0393266_0000526_10816_12387	Ga0393266_0000526	Desulfatiglandales01	d__Bacteria;p__Desulfobacterota;c__Desulfobacteria;o__Desulfatiglandales;f__HGW-15;g__DSXZ01	Bacteria;Desulfobacterota;Desulfobacteria;Desulfatiglandales	diguanylate cyclase (GGDEF)-like protein		COG2199	COG2199	pfam16927 | pfam00990	TIGR00254			SM00267 | SM00091	Bacteria;Proteobacteria;Deltaproteobacteria;Desulfarculales;Desulfarculaceae;Dethiosulfatarculus;Dethiosulfatarculus sandiegensis;Dethiosulfatarculus sandiegensis SPR
Ga0393266_0001497_5326_5754	Ga0393266_0001497	Desulfatiglandales01	d__Bacteria;p__Desulfobacterota;c__Desulfobacteria;o__Desulfatiglandales;f__HGW-15;g__DSXZ01	Bacteria;Desulfobacterota;Desulfobacteria;Desulfatiglandales	anti-sigma regulatory factor (Ser/Thr protein kinase)		COG2172	COG2172	pfam13581					Bacteria;Proteobacteria;Deltaproteobacteria;Desulfuromonadales;Geobacteraceae;Geobacter;Geobacter sp. DSM 2909;Geobacter sp. DSM 2909
Ga0393266_0004448_210_2228	Ga0393266_0004448	Desulfatiglandales01	d__Bacteria;p__Desulfobacterota;c__Desulfobacteria;o__Desulfatiglandales;f__HGW-15;g__DSXZ01	Bacteria;Desulfobacterota;Desulfobacteria;Desulfatiglandales	PAS domain S-box-containing protein		COG0642	COG0642	pfam13185 | pfam00989 | pfam02518	TIGR00229			SM00065 | SM00091 | SM00086	Bacteria;Proteobacteria;Deltaproteobacteria;Desulfobacterales;Desulfobacteraceae;Desulfatiglans;Desulfatiglans anilini;Desulfatiglans anilini DSM 4660
Ga0393266_0001387_8170_9138	Ga0393266_0001387	Desulfatiglandales01	d__Bacteria;p__Desulfobacterota;c__Desulfobacteria;o__Desulfatiglandales;f__HGW-15;g__DSXZ01	Bacteria;Desulfobacterota;Desulfobacteria;Desulfatiglandales	dienelactone hydrolase		COG0412	COG0412	pfam01738					Bacteria;Proteobacteria;Alphaproteobacteria;Rhizobiales;unclassified Rhizobiales;unclassified Rhizobiales;unclassified Rhizobiales;Faunomonas pinastri A52C2
Ga0393266_0008055_2937_3824	Ga0393266_0008055	Desulfatiglandales01	d__Bacteria;p__Desulfobacterota;c__Desulfobacteria;o__Desulfatiglandales;f__HGW-15;g__DSXZ01	Bacteria;Desulfobacterota;Desulfobacteria;Desulfatiglandales	ABC-type branched-subunit amino acid transport system ATPase component		COG0411	COG0411	pfam00005 | pfam12399				SM00382	Bacteria;Proteobacteria;Alphaproteobacteria;Rhodospirillales;unclassified Rhodospirillales;unclassified Rhodospirillales;Rhodospirillales bacterium URHD0088;Rhodospirillales bacterium URHD0088
Ga0393266_0004974_2893_3789	Ga0393266_0004974	Desulfatiglandales01	d__Bacteria;p__Desulfobacterota;c__Desulfobacteria;o__Desulfatiglandales;f__HGW-15;g__DSXZ01	Bacteria;Desulfobacterota;Desulfobacteria;Desulfatiglandales	4-hydroxy-tetrahydrodipicolinate synthase	EC:4.3.3.7	COG0329	COG0329	pfam00701	TIGR00674		KO:K01714	SM01130	Bacteria;Proteobacteria;Deltaproteobacteria;unclassified Deltaproteobacteria;unclassified Deltaproteobacteria;unclassified Deltaproteobacteria;delta proteobacterium NaphS2;delta proteobacterium NaphS2
Ga0393266_0008082_778_1323	Ga0393266_0008082	Desulfatiglandales01	d__Bacteria;p__Desulfobacterota;c__Desulfobacteria;o__Desulfatiglandales;f__HGW-15;g__DSXZ01	Bacteria;Desulfobacterota;Desulfobacteria;Desulfatiglandales	GNAT superfamily N-acetyltransferase		COG0454	COG1670	pfam00583					Bacteria;Proteobacteria;Gammaproteobacteria;unclassified Gammaproteobacteria;Candidatus Competibacteraceae;Candidatus Competibacter;Candidatus Competibacter denitrificans;Candidatus Competibacter denitrificans Run_A_D11
Ga0393266_0002787_1474_2799	Ga0393266_0002787	Desulfatiglandales01	d__Bacteria;p__Desulfobacterota;c__Desulfobacteria;o__Desulfatiglandales;f__HGW-15;g__DSXZ01	Bacteria;Desulfobacterota;Desulfobacteria;Desulfatiglandales	threonylcarbamoyladenosine tRNA methylthiotransferase MtaB	EC:2.8.4.5	COG0621	COG0621	pfam00919 | pfam04055 | pfam01938	TIGR01579		KO:K18707	SM00729	Bacteria;Proteobacteria;Deltaproteobacteria;unclassified Deltaproteobacteria;unclassified Deltaproteobacteria;unclassified Deltaproteobacteria;delta proteobacterium NaphS2;delta proteobacterium NaphS2
Ga0393266_0000894_7517_9148	Ga0393266_0000894	Desulfatiglandales01	d__Bacteria;p__Desulfobacterota;c__Desulfobacteria;o__Desulfatiglandales;f__HGW-15;g__DSXZ01	Bacteria;Desulfobacterota;Desulfobacteria;Desulfatiglandales				COG3172	pfam14134					Bacteria;Proteobacteria;Deltaproteobacteria;Desulfobacterales;Desulfobacteraceae;Desulfosarcina;Desulfosarcina sp. BuS5;Desulfosarcina sp. BuS5
Ga0393266_0031326_1331_1588	Ga0393266_0031326	Desulfatiglandales01	d__Bacteria;p__Desulfobacterota;c__Desulfobacteria;o__Desulfatiglandales;f__HGW-15;g__DSXZ01	Bacteria;Desulfobacterota;Desulfobacteria;Desulfatiglandales				COG4447						Bacteria;Firmicutes;Clostridia;Clostridiales;Oscillospiraceae;Oscillibacter;Oscillibacter sp. ER4;Oscillibacter sp. ER4
Ga0393266_0006079_897_1616	Ga0393266_0006079	Desulfatiglandales01	d__Bacteria;p__Desulfobacterota;c__Desulfobacteria;o__Desulfatiglandales;f__HGW-15;g__DSXZ01	Bacteria;Desulfobacterota;Desulfobacteria;Desulfatiglandales	SAM-dependent methyltransferase		COG0500	COG0500	pfam08241					Archaea;Euryarchaeota;Methanomicrobia;Methanomicrobiales;Methanoregulaceae;Methanosphaerula;Methanosphaerula palustris;Methanosphaerula palustris E1-9c, DSM 19958
Ga0393266_0020618_319_972	Ga0393266_0020618	Desulfatiglandales01	d__Bacteria;p__Desulfobacterota;c__Desulfobacteria;o__Desulfatiglandales;f__HGW-15;g__DSXZ01	Bacteria;Desulfobacterota;Desulfobacteria;Desulfatiglandales	type II secretion system protein J			COG4795	pfam07963	TIGR01711				Bacteria;Proteobacteria;Deltaproteobacteria;Desulfobacterales;Desulfobulbaceae;Desulfobulbus;Desulfobulbus propionicus;Desulfobulbus propionicus 1pr3, DSM 2032
Ga0393266_0008082_2_715	Ga0393266_0008082	Desulfatiglandales01	d__Bacteria;p__Desulfobacterota;c__Desulfobacteria;o__Desulfatiglandales;f__HGW-15;g__DSXZ01	Bacteria;Desulfobacterota;Desulfobacteria;Desulfatiglandales	triosephosphate isomerase	EC:5.3.1.1	COG0149	COG0149	pfam00121	TIGR00419		KO:K01803		Bacteria;Fibrobacteres;Fibrobacteria;unclassified Fibrobacteria;unclassified Fibrobacteria;unclassified Fibrobacteria;Fibrobacteria bacterium AD312;Fibrobacteria bacterium AD312 AD_312
Ga0393266_0003632_1348_3507	Ga0393266_0003632	Desulfatiglandales01	d__Bacteria;p__Desulfobacterota;c__Desulfobacteria;o__Desulfatiglandales;f__HGW-15;g__DSXZ01	Bacteria;Desulfobacterota;Desulfobacteria;Desulfatiglandales	aspartyl-tRNA synthetase	EC:6.1.1.12	COG0173 | COG0721	COG0173	pfam00152 | pfam02686 | pfam02938 | pfam01336	TIGR00459 | TIGR00135		KO:K01876		Bacteria;Proteobacteria;Deltaproteobacteria;Desulfobacterales;Desulfobacteraceae;Desulfatiglans;Desulfatiglans anilini;Desulfatiglans anilini DSM 4660
Ga0393266_0004427_121_1965	Ga0393266_0004427	Desulfatiglandales01	d__Bacteria;p__Desulfobacterota;c__Desulfobacteria;o__Desulfatiglandales;f__HGW-15;g__DSXZ01	Bacteria;Desulfobacterota;Desulfobacteria;Desulfatiglandales	anaerobic selenocysteine-containing dehydrogenase		COG0243	COG0243	pfam00384 | pfam01568					Bacteria;Proteobacteria;Deltaproteobacteria;Desulfobacterales;Desulfobacteraceae;Desulfatiglans;Desulfatiglans anilini;Desulfatiglans anilini DSM 4660
Ga0393266_0000520_9207_9623	Ga0393266_0000520	Desulfatiglandales01	d__Bacteria;p__Desulfobacterota;c__Desulfobacteria;o__Desulfatiglandales;f__HGW-15;g__DSXZ01	Bacteria;Desulfobacterota;Desulfobacteria;Desulfatiglandales				2AIN5	pfam12953					Bacteria;Proteobacteria;Deltaproteobacteria;Desulfobacterales;Desulfobacteraceae;Desulfatiglans;Desulfatiglans anilini;Desulfatiglans anilini DSM 4660
Ga0393266_0002787_236_688	Ga0393266_0002787	Desulfatiglandales01	d__Bacteria;p__Desulfobacterota;c__Desulfobacteria;o__Desulfatiglandales;f__HGW-15;g__DSXZ01	Bacteria;Desulfobacterota;Desulfobacteria;Desulfatiglandales
Ga0393266_0004974_1728_2531	Ga0393266_0004974	Desulfatiglandales01	d__Bacteria;p__Desulfobacterota;c__Desulfobacteria;o__Desulfatiglandales;f__HGW-15;g__DSXZ01	Bacteria;Desulfobacterota;Desulfobacteria;Desulfatiglandales	4-hydroxy-tetrahydrodipicolinate reductase	EC:1.17.1.8	COG0289	COG0289	pfam05173 | pfam01113	TIGR00036		KO:K00215		Bacteria;Proteobacteria;Deltaproteobacteria;Desulfobacterales;Desulfobacteraceae;Desulfatiglans;Desulfatiglans anilini;Desulfatiglans anilini DSM 4660
Ga0393266_0004965_3258_3377	Ga0393266_0004965	Desulfatiglandales01	d__Bacteria;p__Desulfobacterota;c__Desulfobacteria;o__Desulfatiglandales;f__HGW-15;g__DSXZ01	Bacteria;Desulfobacterota;Desulfobacteria;Desulfatiglandales
Ga0393266_0004965_1517_2377	Ga0393266_0004965	Desulfatiglandales01	d__Bacteria;p__Desulfobacterota;c__Desulfobacteria;o__Desulfatiglandales;f__HGW-15;g__DSXZ01	Bacteria;Desulfobacterota;Desulfobacteria;Desulfatiglandales	phosphoribosylformylglycinamidine synthase	EC:6.3.5.3	COG0047	COG0047	pfam13507	TIGR01737		KO:K01952	SM01211	Bacteria;Proteobacteria;Deltaproteobacteria;Desulfobacterales;Desulfobacteraceae;Desulfatiglans;Desulfatiglans anilini;Desulfatiglans anilini DSM 4660
Ga0393266_0014824_842_2623	Ga0393266_0014824	Desulfatiglandales01	d__Bacteria;p__Desulfobacterota;c__Desulfobacteria;o__Desulfatiglandales;f__HGW-15;g__DSXZ01	Bacteria;Desulfobacterota;Desulfobacteria;Desulfatiglandales	di/tricarboxylate transporter		COG0471 | COG0471	COG0471	pfam03600 | pfam02080					Archaea;Euryarchaeota;Methanomicrobia;Methanosarcinales;Methanosarcinaceae;Methanosarcina;Methanosarcina sp. MTP4;Methanosarcina sp. MTP4
Ga0393266_0022889_1251_2255	Ga0393266_0022889	Desulfatiglandales01	d__Bacteria;p__Desulfobacterota;c__Desulfobacteria;o__Desulfatiglandales;f__HGW-15;g__DSXZ01	Bacteria;Desulfobacterota;Desulfobacteria;Desulfatiglandales				COG3218	pfam09459				SM00887	Bacteria;Proteobacteria;Deltaproteobacteria;Syntrophobacterales;Syntrophobacteraceae;Syntrophobacter;Syntrophobacter fumaroxidans;Syntrophobacter fumaroxidans MPOB
Ga0393266_0001392_6892_7290	Ga0393266_0001392	Desulfatiglandales01	d__Bacteria;p__Desulfobacterota;c__Desulfobacteria;o__Desulfatiglandales;f__HGW-15;g__DSXZ01	Bacteria;Desulfobacterota;Desulfobacteria;Desulfatiglandales	predicted nucleotidyltransferase		COG1669	COG1669	pfam01909					Bacteria;Firmicutes;Clostridia;Thermoanaerobacterales;Thermoanaerobacteraceae;Calderihabitans;Calderihabitans maritimus;Calderihabitans maritimus KKC1
Ga0393266_0001387_9219_9866	Ga0393266_0001387	Desulfatiglandales01	d__Bacteria;p__Desulfobacterota;c__Desulfobacteria;o__Desulfatiglandales;f__HGW-15;g__DSXZ01	Bacteria;Desulfobacterota;Desulfobacteria;Desulfatiglandales										Bacteria;Proteobacteria;Betaproteobacteria;Burkholderiales;Comamonadaceae;Acidovorax;Acidovorax radicis;Acidovorax radicis 2721A
Ga0393266_0001067_10842_11783	Ga0393266_0001067	Desulfatiglandales01	d__Bacteria;p__Desulfobacterota;c__Desulfobacteria;o__Desulfatiglandales;f__HGW-15;g__DSXZ01	Bacteria;Desulfobacterota;Desulfobacteria;Desulfatiglandales	4-hydroxythreonine-4-phosphate dehydrogenase	EC:1.1.1.262	COG1995	COG1995	pfam04166	TIGR00557		KO:K00097		Bacteria;Proteobacteria;Deltaproteobacteria;unclassified Deltaproteobacteria;unclassified Deltaproteobacteria;unclassified Deltaproteobacteria;delta proteobacterium NaphS2;delta proteobacterium NaphS2
Ga0393266_0017431_2237_3301	Ga0393266_0017431	Desulfatiglandales01	d__Bacteria;p__Desulfobacterota;c__Desulfobacteria;o__Desulfatiglandales;f__HGW-15;g__DSXZ01	Bacteria;Desulfobacterota;Desulfobacteria;Desulfatiglandales	opine dehydrogenase	EC:1.5.1.28		COG1893	pfam02317			KO:K04940		Bacteria;Firmicutes;Clostridia;Clostridiales;unclassified Clostridiales;Anaerovirgula;Anaerovirgula multivorans;Anaerovirgula multivorans SCA
Ga0393266_0017431_38_664	Ga0393266_0017431	Desulfatiglandales01	d__Bacteria;p__Desulfobacterota;c__Desulfobacteria;o__Desulfatiglandales;f__HGW-15;g__DSXZ01	Bacteria;Desulfobacterota;Desulfobacteria;Desulfatiglandales	polar amino acid transport system permease protein		COG0765	COG0765	pfam00528	TIGR01726		KO:K02029		Bacteria;Proteobacteria;Deltaproteobacteria;Desulfobacterales;Desulfobacteraceae;Desulfonema;Desulfonema limicola;Desulfonema limicola Jadebusen, DSM 2076
Ga0393266_0003830_4778_5092	Ga0393266_0003830	Desulfatiglandales01	d__Bacteria;p__Desulfobacterota;c__Desulfobacteria;o__Desulfatiglandales;f__HGW-15;g__DSXZ01	Bacteria;Desulfobacterota;Desulfobacteria;Desulfatiglandales
Ga0393266_0004693_4327_4491	Ga0393266_0004693	Desulfatiglandales01	d__Bacteria;p__Desulfobacterota;c__Desulfobacteria;o__Desulfatiglandales;f__HGW-15;g__DSXZ01	Bacteria;Desulfobacterota;Desulfobacteria;Desulfatiglandales
Ga0393266_0001961_2_475	Ga0393266_0001961	Desulfatiglandales01	d__Bacteria;p__Desulfobacterota;c__Desulfobacteria;o__Desulfatiglandales;f__HGW-15;g__DSXZ01	Bacteria;Desulfobacterota;Desulfobacteria;Desulfatiglandales				COG0392	pfam03706	TIGR00374		KO:K07027		Bacteria;Proteobacteria;Deltaproteobacteria;Desulfuromonadales;Geobacteraceae;Geobacter;Geobacter daltonii;Geobacter daltonii FRC-32
Ga0393266_0001011_887_1486	Ga0393266_0001011	Desulfatiglandales01	d__Bacteria;p__Desulfobacterota;c__Desulfobacteria;o__Desulfatiglandales;f__HGW-15;g__DSXZ01	Bacteria;Desulfobacterota;Desulfobacteria;Desulfatiglandales	phospholipid transport system substrate-binding protein		COG2854	COG2854	pfam05494			KO:K07323		Bacteria;Proteobacteria;Deltaproteobacteria;unclassified Deltaproteobacteria;unclassified Deltaproteobacteria;unclassified Deltaproteobacteria;delta proteobacterium NaphS2;delta proteobacterium NaphS2
Ga0393266_0005001_75_437	Ga0393266_0005001	Desulfatiglandales01	d__Bacteria;p__Desulfobacterota;c__Desulfobacteria;o__Desulfatiglandales;f__HGW-15;g__DSXZ01	Bacteria;Desulfobacterota;Desulfobacteria;Desulfatiglandales	GxxExxY protein			COG0614	pfam13366	TIGR04256				Bacteria;Proteobacteria;Deltaproteobacteria;Desulfobacterales;Desulfobacteraceae;Desulfosarcina;Desulfosarcina sp. BuS5;Desulfosarcina sp. BuS5
Ga0393266_0013976_1650_2444	Ga0393266_0013976	Desulfatiglandales01	d__Bacteria;p__Desulfobacterota;c__Desulfobacteria;o__Desulfatiglandales;f__HGW-15;g__DSXZ01	Bacteria;Desulfobacterota;Desulfobacteria;Desulfatiglandales	3-oxoacyl-[acyl-carrier protein] reductase	EC:1.1.1.100	COG1028	COG1028	pfam13561			KO:K00059		Bacteria;Chloroflexi;Ardenticatenia;Ardenticatenales;Ardenticatenaceae;Candidatus Promineofilum;Candidatus Promineofilum breve;Candidatus Promineofilum breve Cfx-K
Ga0393266_0022888_1265_2101	Ga0393266_0022888	Desulfatiglandales01	d__Bacteria;p__Desulfobacterota;c__Desulfobacteria;o__Desulfatiglandales;f__HGW-15;g__DSXZ01	Bacteria;Desulfobacterota;Desulfobacteria;Desulfatiglandales	glycosyltransferase involved in cell wall biosynthesis		COG0463	COG0463	pfam00535		GT2_Glycos_transf_2(22-121)			Bacteria;Proteobacteria;Deltaproteobacteria;Syntrophobacterales;Syntrophobacteraceae;Syntrophobacter;Syntrophobacter fumaroxidans;Syntrophobacter fumaroxidans MPOB
Ga0393266_0002787_6421_7296	Ga0393266_0002787	Desulfatiglandales01	d__Bacteria;p__Desulfobacterota;c__Desulfobacteria;o__Desulfatiglandales;f__HGW-15;g__DSXZ01	Bacteria;Desulfobacterota;Desulfobacteria;Desulfatiglandales	carbon-monoxide dehydrogenase medium subunit	EC:1.2.99.2	COG1319	COG1319	pfam00941 | pfam03450			KO:K03519	SM01092	Bacteria;Proteobacteria;Deltaproteobacteria;unclassified Deltaproteobacteria;unclassified Deltaproteobacteria;unclassified Deltaproteobacteria;delta proteobacterium NaphS2;delta proteobacterium NaphS2
Ga0393266_0004974_4181_5470	Ga0393266_0004974	Desulfatiglandales01	d__Bacteria;p__Desulfobacterota;c__Desulfobacteria;o__Desulfatiglandales;f__HGW-15;g__DSXZ01	Bacteria;Desulfobacterota;Desulfobacteria;Desulfatiglandales	diaminopimelate decarboxylase	EC:4.1.1.20	COG0019	COG0019	pfam02784 | pfam00278	TIGR01048	GT51	KO:K01586		Bacteria;Proteobacteria;Deltaproteobacteria;unclassified Deltaproteobacteria;unclassified Deltaproteobacteria;unclassified Deltaproteobacteria;delta proteobacterium NaphS2;delta proteobacterium NaphS2
Ga0393266_0017461_2262_3296	Ga0393266_0017461	Desulfatiglandales01	d__Bacteria;p__Desulfobacterota;c__Desulfobacteria;o__Desulfatiglandales;f__HGW-15;g__DSXZ01	Bacteria;Desulfobacterota;Desulfobacteria;Desulfatiglandales	HAMP domain-containing protein		COG2770	COG2114	pfam00672				SM00304	Bacteria;Proteobacteria;Deltaproteobacteria;Desulfobacterales;Desulfobacteraceae;Desulfatiglans;Desulfatiglans anilini;Desulfatiglans anilini DSM 4660
Ga0393266_0003642_549_1010	Ga0393266_0003642	Desulfatiglandales01	d__Bacteria;p__Desulfobacterota;c__Desulfobacteria;o__Desulfatiglandales;f__HGW-15;g__DSXZ01	Bacteria;Desulfobacterota;Desulfobacteria;Desulfatiglandales	PTS system nitrogen regulatory IIA component	EC:2.7.1.69	COG1762	COG1762	pfam00359	TIGR00848		KO:K02806		Bacteria;Proteobacteria;Deltaproteobacteria;unclassified Deltaproteobacteria;unclassified Deltaproteobacteria;unclassified Deltaproteobacteria;delta proteobacterium NaphS2;delta proteobacterium NaphS2
Ga0393266_0029355_2348_2590	Ga0393266_0029355	Desulfatiglandales01	d__Bacteria;p__Desulfobacterota;c__Desulfobacteria;o__Desulfatiglandales;f__HGW-15;g__DSXZ01	Bacteria;Desulfobacterota;Desulfobacteria;Desulfatiglandales	putative hydrolase of HD superfamily			COG1896				KO:K07023		Bacteria;Proteobacteria;Deltaproteobacteria;Desulfobacterales;Desulfobacteraceae;Desulfatiglans;Desulfatiglans anilini;Desulfatiglans anilini DSM 4660
Ga0393266_0009062_2586_3371	Ga0393266_0009062	Desulfatiglandales01	d__Bacteria;p__Desulfobacterota;c__Desulfobacteria;o__Desulfatiglandales;f__HGW-15;g__DSXZ01	Bacteria;Desulfobacterota;Desulfobacteria;Desulfatiglandales	branched-chain amino acid transport system ATP-binding protein		COG0411	COG0411	pfam00005 | pfam12399			KO:K01995	SM00382	Bacteria;Proteobacteria;Deltaproteobacteria;Desulfobacterales;Desulfobacteraceae;Desulfosarcina;Desulfosarcina variabilis;Desulfosarcina variabilis Montpellier
Ga0393266_0004427_1948_2586	Ga0393266_0004427	Desulfatiglandales01	d__Bacteria;p__Desulfobacterota;c__Desulfobacteria;o__Desulfatiglandales;f__HGW-15;g__DSXZ01	Bacteria;Desulfobacterota;Desulfobacteria;Desulfatiglandales	HD superfamily phosphodiesterase		COG1418 | COG1418	COG1418	pfam01966					Bacteria;Firmicutes;Clostridia;Clostridiales;Peptococcaceae;Desulfallas;Desulfallas gibsoniae;Desulfallas gibsoniae Groll, DSM 7213
Ga0393266_0022889_2394_2909	Ga0393266_0022889	Desulfatiglandales01	d__Bacteria;p__Desulfobacterota;c__Desulfobacteria;o__Desulfatiglandales;f__HGW-15;g__DSXZ01	Bacteria;Desulfobacterota;Desulfobacteria;Desulfatiglandales				COG3218	pfam09459				SM00887	Bacteria;Proteobacteria;Deltaproteobacteria;Syntrophobacterales;Syntrophobacteraceae;Syntrophobacter;Syntrophobacter fumaroxidans;Syntrophobacter fumaroxidans MPOB
Ga0393266_0001961_5487_6482	Ga0393266_0001961	Desulfatiglandales01	d__Bacteria;p__Desulfobacterota;c__Desulfobacteria;o__Desulfatiglandales;f__HGW-15;g__DSXZ01	Bacteria;Desulfobacterota;Desulfobacteria;Desulfatiglandales	predicted O-methyltransferase YrrM		COG4122	COG0500	pfam00891 | pfam16864					Bacteria;Proteobacteria;Deltaproteobacteria;Desulfobacterales;Desulfobacteraceae;Desulfospira;Desulfospira joergensenii;Desulfospira joergensenii DSM 10085
Ga0393266_0006155_4007_5239	Ga0393266_0006155	Desulfatiglandales01	d__Bacteria;p__Desulfobacterota;c__Desulfobacteria;o__Desulfatiglandales;f__HGW-15;g__DSXZ01	Bacteria;Desulfobacterota;Desulfobacteria;Desulfatiglandales				COG4783						Bacteria;Proteobacteria;Deltaproteobacteria;unclassified Deltaproteobacteria;unclassified Deltaproteobacteria;unclassified Deltaproteobacteria;delta proteobacterium NaphS2;delta proteobacterium NaphS2
Ga0393266_0001392_6666_6899	Ga0393266_0001392	Desulfatiglandales01	d__Bacteria;p__Desulfobacterota;c__Desulfobacteria;o__Desulfatiglandales;f__HGW-15;g__DSXZ01	Bacteria;Desulfobacterota;Desulfobacteria;Desulfatiglandales
Ga0393266_0001011_402_845	Ga0393266_0001011	Desulfatiglandales01	d__Bacteria;p__Desulfobacterota;c__Desulfobacteria;o__Desulfatiglandales;f__HGW-15;g__DSXZ01	Bacteria;Desulfobacterota;Desulfobacteria;Desulfatiglandales	phospholipid/cholesterol/gamma-HCH transport system substrate-binding protein		COG1463	COG1463	pfam02470	TIGR04430		KO:K02067		Bacteria;Proteobacteria;Deltaproteobacteria;unclassified Deltaproteobacteria;unclassified Deltaproteobacteria;unclassified Deltaproteobacteria;delta proteobacterium NaphS2;delta proteobacterium NaphS2
Ga0393266_0004693_3254_4330	Ga0393266_0004693	Desulfatiglandales01	d__Bacteria;p__Desulfobacterota;c__Desulfobacteria;o__Desulfatiglandales;f__HGW-15;g__DSXZ01	Bacteria;Desulfobacterota;Desulfobacteria;Desulfatiglandales	pyruvate,water dikinase	EC:2.7.9.2	COG0574	COG0574	pfam01326			KO:K01007		Bacteria;Proteobacteria;Deltaproteobacteria;Desulfobacterales;Desulfobacteraceae;Desulfatiglans;Desulfatiglans anilini;Desulfatiglans anilini DSM 4660
Ga0393266_0017308_720_1694	Ga0393266_0017308	Desulfatiglandales01	d__Bacteria;p__Desulfobacterota;c__Desulfobacteria;o__Desulfatiglandales;f__HGW-15;g__DSXZ01	Bacteria;Desulfobacterota;Desulfobacteria;Desulfatiglandales	mannose-1-phosphate guanylyltransferase	EC:2.7.7.13	COG0836	COG0836	pfam00483	TIGR01479		KO:K00971		Bacteria;Proteobacteria;Deltaproteobacteria;unclassified Deltaproteobacteria;unclassified Deltaproteobacteria;unclassified Deltaproteobacteria;delta proteobacterium NaphS2;delta proteobacterium NaphS2
Ga0393266_0000567_6189_7193	Ga0393266_0000567	Desulfatiglandales01	d__Bacteria;p__Desulfobacterota;c__Desulfobacteria;o__Desulfatiglandales;f__HGW-15;g__DSXZ01	Bacteria;Desulfobacterota;Desulfobacteria;Desulfatiglandales	ferredoxin		COG1145	COG1035	pfam13534					Bacteria;Proteobacteria;Deltaproteobacteria;Desulfobacterales;Desulfobacteraceae;Desulfosarcina;Desulfosarcina variabilis;Desulfosarcina variabilis Montpellier
Ga0393266_0022700_15_1853	Ga0393266_0022700	Desulfatiglandales01	d__Bacteria;p__Desulfobacterota;c__Desulfobacteria;o__Desulfatiglandales;f__HGW-15;g__DSXZ01	Bacteria;Desulfobacterota;Desulfobacteria;Desulfatiglandales	arylsulfatase	EC:3.1.6.1	COG3119	COG3119	pfam00884			KO:K01130		Bacteria;Cyanobacteria;unclassified Cyanobacteria;Nostocales;unclassified Nostocales;unclassified Nostocales;Nostocales cyanobacterium HT-58-2;Nostocales cyanobacterium HT-58-2
Ga0393266_0009210_3602_3847	Ga0393266_0009210	Desulfatiglandales01	d__Bacteria;p__Desulfobacterota;c__Desulfobacteria;o__Desulfatiglandales;f__HGW-15;g__DSXZ01	Bacteria;Desulfobacterota;Desulfobacteria;Desulfatiglandales	small subunit ribosomal protein S19		COG0185	COG0185	pfam00203	TIGR01050		KO:K02965		Bacteria;Proteobacteria;Deltaproteobacteria;Desulfobacterales;Desulfobacteraceae;Desulfatiglans;Desulfatiglans anilini;Desulfatiglans anilini DSM 4660
Ga0393266_0031326_2157_2375	Ga0393266_0031326	Desulfatiglandales01	d__Bacteria;p__Desulfobacterota;c__Desulfobacteria;o__Desulfatiglandales;f__HGW-15;g__DSXZ01	Bacteria;Desulfobacterota;Desulfobacteria;Desulfatiglandales
Ga0393266_0001392_7705_8124	Ga0393266_0001392	Desulfatiglandales01	d__Bacteria;p__Desulfobacterota;c__Desulfobacteria;o__Desulfatiglandales;f__HGW-15;g__DSXZ01	Bacteria;Desulfobacterota;Desulfobacteria;Desulfatiglandales	predicted nuclease of predicted toxin-antitoxin system		COG4634	COG4634						Bacteria;Nitrospirae;unclassified Nitrospirae;unclassified Nitrospirae;unclassified Nitrospirae;unclassified Nitrospirae;Nitrospirae bacterium HCH-1;Nitrospirae bacterium HCH-1
Ga0393266_0001961_2934_3233	Ga0393266_0001961	Desulfatiglandales01	d__Bacteria;p__Desulfobacterota;c__Desulfobacteria;o__Desulfatiglandales;f__HGW-15;g__DSXZ01	Bacteria;Desulfobacterota;Desulfobacteria;Desulfatiglandales
Ga0393266_0001961_3182_3658	Ga0393266_0001961	Desulfatiglandales01	d__Bacteria;p__Desulfobacterota;c__Desulfobacteria;o__Desulfatiglandales;f__HGW-15;g__DSXZ01	Bacteria;Desulfobacterota;Desulfobacteria;Desulfatiglandales				2D2YG
Ga0393266_0001392_7464_7691	Ga0393266_0001392	Desulfatiglandales01	d__Bacteria;p__Desulfobacterota;c__Desulfobacteria;o__Desulfatiglandales;f__HGW-15;g__DSXZ01	Bacteria;Desulfobacterota;Desulfobacteria;Desulfatiglandales	uncharacterized protein (DUF433 family)		COG2442	COG2442	pfam04255					Bacteria;Planctomycetes;Candidatus Brocadiae;Candidatus Brocadiales;Candidatus Brocadiaceae;Candidatus Kuenenia;Candidatus Kuenenia stuttgartiensis;Candidatus Kuenenia stuttgartiensis
Ga0393266_0019030_3_1085	Ga0393266_0019030	Desulfatiglandales01	d__Bacteria;p__Desulfobacterota;c__Desulfobacteria;o__Desulfatiglandales;f__HGW-15;g__DSXZ01	Bacteria;Desulfobacterota;Desulfobacteria;Desulfatiglandales			COG1307	COG1032	pfam02645	TIGR00762		KO:K07030		Bacteria;Proteobacteria;Deltaproteobacteria;Syntrophobacterales;Syntrophaceae;Smithella;Smithella sp. SCADC;Smithella sp. SCADC
Ga0393266_0012331_3450_3881	Ga0393266_0012331	Desulfatiglandales01	d__Bacteria;p__Desulfobacterota;c__Desulfobacteria;o__Desulfatiglandales;f__HGW-15;g__DSXZ01	Bacteria;Desulfobacterota;Desulfobacteria;Desulfatiglandales	tRNA nucleotidyltransferase (CCA-adding enzyme)	EC:2.7.7.72 | EC:3.1.3.- | EC:3.1.4.-	COG0618	COG0517	pfam01368			KO:K00974		Bacteria;Proteobacteria;Deltaproteobacteria;unclassified Deltaproteobacteria;unclassified Deltaproteobacteria;unclassified Deltaproteobacteria;delta proteobacterium NaphS2;delta proteobacterium NaphS2
Ga0393266_0030391_1415_2257	Ga0393266_0030391	Desulfatiglandales01	d__Bacteria;p__Desulfobacterota;c__Desulfobacteria;o__Desulfatiglandales;f__HGW-15;g__DSXZ01	Bacteria;Desulfobacterota;Desulfobacteria;Desulfatiglandales	sn-glycerol 3-phosphate transport system permease protein		COG0395	COG0395	pfam00528			KO:K05815		Bacteria;Proteobacteria;Betaproteobacteria;Burkholderiales;Alcaligenaceae;Bordetella;Bordetella genomosp. 11;Bordetella genomosp. 11 AU8856
Ga0393266_0007961_1964_2404	Ga0393266_0007961	Desulfatiglandales01	d__Bacteria;p__Desulfobacterota;c__Desulfobacteria;o__Desulfatiglandales;f__HGW-15;g__DSXZ01	Bacteria;Desulfobacterota;Desulfobacteria;Desulfatiglandales	large subunit ribosomal protein L15		COG0200	COG0200	pfam00828	TIGR01071		KO:K02876		Bacteria;Proteobacteria;Deltaproteobacteria;unclassified Deltaproteobacteria;unclassified Deltaproteobacteria;unclassified Deltaproteobacteria;delta proteobacterium NaphS2;delta proteobacterium NaphS2
Ga0393266_0009058_3505_4236	Ga0393266_0009058	Desulfatiglandales01	d__Bacteria;p__Desulfobacterota;c__Desulfobacteria;o__Desulfatiglandales;f__HGW-15;g__DSXZ01	Bacteria;Desulfobacterota;Desulfobacteria;Desulfatiglandales
Ga0393266_0001011_7032_7397	Ga0393266_0001011	Desulfatiglandales01	d__Bacteria;p__Desulfobacterota;c__Desulfobacteria;o__Desulfatiglandales;f__HGW-15;g__DSXZ01	Bacteria;Desulfobacterota;Desulfobacteria;Desulfatiglandales	DNA-binding response OmpR family regulator		COG0745	COG2204	pfam00072				SM00448	Bacteria;Firmicutes;Clostridia;Clostridiales;Peptococcaceae;Desulfosporosinus;Desulfosporosinus sp. OT;Desulfosporosinus sp. OT
Ga0393266_0001011_1491_2315	Ga0393266_0001011	Desulfatiglandales01	d__Bacteria;p__Desulfobacterota;c__Desulfobacteria;o__Desulfatiglandales;f__HGW-15;g__DSXZ01	Bacteria;Desulfobacterota;Desulfobacteria;Desulfatiglandales	phospholipid-binding lipoprotein MlaA		COG2853	COG2853	pfam04333			KO:K04754		Bacteria;Proteobacteria;Deltaproteobacteria;Syntrophobacterales;Syntrophaceae;Syntrophus;Syntrophus gentianae;Syntrophus gentianae DSM 8423
Ga0393266_0003632_1_348	Ga0393266_0003632	Desulfatiglandales01	d__Bacteria;p__Desulfobacterota;c__Desulfobacteria;o__Desulfatiglandales;f__HGW-15;g__DSXZ01	Bacteria;Desulfobacterota;Desulfobacteria;Desulfatiglandales	iron complex outermembrane receptor protein		COG4206	COG4206	pfam07715			KO:K02014		Bacteria;Proteobacteria;Deltaproteobacteria;Desulfobacterales;Desulfobacteraceae;Desulfatiglans;Desulfatiglans anilini;Desulfatiglans anilini DSM 4660
Ga0393266_0026668_390_1016	Ga0393266_0026668	Desulfatiglandales01	d__Bacteria;p__Desulfobacterota;c__Desulfobacteria;o__Desulfatiglandales;f__HGW-15;g__DSXZ01	Bacteria;Desulfobacterota;Desulfobacteria;Desulfatiglandales	predicted nucleotidyltransferase		COG1708	COG0640	pfam01909				SM00418	Bacteria;Proteobacteria;Deltaproteobacteria;Syntrophobacterales;Syntrophaceae;Desulfomonile;Desulfomonile tiedjei;Desulfomonile tiedjei DCB-1, DSM 6799
Ga0393266_0012265_1925_2524	Ga0393266_0012265	Desulfatiglandales01	d__Bacteria;p__Desulfobacterota;c__Desulfobacteria;o__Desulfatiglandales;f__HGW-15;g__DSXZ01	Bacteria;Desulfobacterota;Desulfobacteria;Desulfatiglandales	4-hydroxy-3-polyprenylbenzoate decarboxylase	EC:4.1.1.98	COG0163	COG0163	pfam02441	TIGR00421		KO:K03186		Bacteria;Proteobacteria;Deltaproteobacteria;Desulfobacterales;Desulfobacteraceae;Desulfosarcina;Desulfosarcina cetonica;Desulfosarcina cetonica JCM 12296
Ga0393266_0000567_3_761	Ga0393266_0000567	Desulfatiglandales01	d__Bacteria;p__Desulfobacterota;c__Desulfobacteria;o__Desulfatiglandales;f__HGW-15;g__DSXZ01	Bacteria;Desulfobacterota;Desulfobacteria;Desulfatiglandales	NAD(P)-dependent dehydrogenase (short-subunit alcohol dehydrogenase family)		COG1028	COG1028	pfam13561					Bacteria;Proteobacteria;Deltaproteobacteria;Desulfobacterales;Desulfobacteraceae;Desulfatiglans;Desulfatiglans anilini;Desulfatiglans anilini DSM 4660
Ga0393266_0009062_3313_4287	Ga0393266_0009062	Desulfatiglandales01	d__Bacteria;p__Desulfobacterota;c__Desulfobacteria;o__Desulfatiglandales;f__HGW-15;g__DSXZ01	Bacteria;Desulfobacterota;Desulfobacteria;Desulfatiglandales	branched-chain amino acid transport system permease protein		COG4177	COG4177	pfam02653			KO:K01998		Bacteria;Proteobacteria;Deltaproteobacteria;Desulfobacterales;Desulfobacteraceae;Desulfosarcina;Desulfosarcina variabilis;Desulfosarcina variabilis Montpellier
Ga0393266_0001961_567_1505	Ga0393266_0001961	Desulfatiglandales01	d__Bacteria;p__Desulfobacterota;c__Desulfobacteria;o__Desulfatiglandales;f__HGW-15;g__DSXZ01	Bacteria;Desulfobacterota;Desulfobacteria;Desulfatiglandales	riboflavin kinase/FMN adenylyltransferase	EC:2.7.1.26 | EC:2.7.7.2	COG0196	COG0196	pfam06574 | pfam01687	TIGR00083		KO:K11753	SM00904	Bacteria;Proteobacteria;Deltaproteobacteria;unclassified Deltaproteobacteria;unclassified Deltaproteobacteria;unclassified Deltaproteobacteria;delta proteobacterium NaphS2;delta proteobacterium NaphS2
Ga0393266_0009664_2132_3283	Ga0393266_0009664	Desulfatiglandales01	d__Bacteria;p__Desulfobacterota;c__Desulfobacteria;o__Desulfatiglandales;f__HGW-15;g__DSXZ01	Bacteria;Desulfobacterota;Desulfobacteria;Desulfatiglandales	alkylation response protein AidB-like acyl-CoA dehydrogenase		COG1960	COG1960	pfam00441 | pfam02771 | pfam02770					Bacteria;Proteobacteria;Deltaproteobacteria;unclassified Deltaproteobacteria;unclassified Deltaproteobacteria;unclassified Deltaproteobacteria;delta proteobacterium NaphS2;delta proteobacterium NaphS2
Ga0393266_0000669_5745_6197	Ga0393266_0000669	Desulfatiglandales01	d__Bacteria;p__Desulfobacterota;c__Desulfobacteria;o__Desulfatiglandales;f__HGW-15;g__DSXZ01	Bacteria;Desulfobacterota;Desulfobacteria;Desulfatiglandales
Ga0393266_0000567_5708_6205	Ga0393266_0000567	Desulfatiglandales01	d__Bacteria;p__Desulfobacterota;c__Desulfobacteria;o__Desulfatiglandales;f__HGW-15;g__DSXZ01	Bacteria;Desulfobacterota;Desulfobacteria;Desulfatiglandales	coenzyme F420-reducing hydrogenase delta subunit		COG1908	COG1908	pfam02662					Bacteria;Proteobacteria;Deltaproteobacteria;Desulfobacterales;Desulfobacteraceae;Desulfosarcina;Desulfosarcina variabilis;Desulfosarcina variabilis Montpellier
Ga0393266_0004444_277_1206	Ga0393266_0004444	Desulfatiglandales01	d__Bacteria;p__Desulfobacterota;c__Desulfobacteria;o__Desulfatiglandales;f__HGW-15;g__DSXZ01	Bacteria;Desulfobacterota;Desulfobacteria;Desulfatiglandales	ribose-phosphate pyrophosphokinase	EC:2.7.6.1	COG0462	COG0462	pfam13793 | pfam14572	TIGR01251		KO:K00948	SM01400	Bacteria;Proteobacteria;Deltaproteobacteria;Desulfobacterales;Desulfobacteraceae;Desulfatiglans;Desulfatiglans anilini;Desulfatiglans anilini DSM 4660
Ga0393266_0030391_2267_2551	Ga0393266_0030391	Desulfatiglandales01	d__Bacteria;p__Desulfobacterota;c__Desulfobacteria;o__Desulfatiglandales;f__HGW-15;g__DSXZ01	Bacteria;Desulfobacterota;Desulfobacteria;Desulfatiglandales	sn-glycerol 3-phosphate transport system ATP-binding protein	EC:3.6.3.20	COG3839	COG3842	pfam00005			KO:K05816		Bacteria;Proteobacteria;Alphaproteobacteria;Rhodobacterales;Rhodobacteraceae;Puniceibacterium;Puniceibacterium sp. IMCC21224;Puniceibacterium sp. IMCC21224
Ga0393266_0020589_2015_3055	Ga0393266_0020589	Desulfatiglandales01	d__Bacteria;p__Desulfobacterota;c__Desulfobacteria;o__Desulfatiglandales;f__HGW-15;g__DSXZ01	Bacteria;Desulfobacterota;Desulfobacteria;Desulfatiglandales	TolB-like protein/class 3 adenylate cyclase		COG5616 | COG2114	COG0457	pfam00211					Bacteria;Proteobacteria;Deltaproteobacteria;Syntrophobacterales;Syntrophobacteraceae;Syntrophobacter;Syntrophobacter fumaroxidans;Syntrophobacter fumaroxidans MPOB
Ga0393266_0004693_1025_1279	Ga0393266_0004693	Desulfatiglandales01	d__Bacteria;p__Desulfobacterota;c__Desulfobacteria;o__Desulfatiglandales;f__HGW-15;g__DSXZ01	Bacteria;Desulfobacterota;Desulfobacteria;Desulfatiglandales
Ga0393266_0027204_18_167	Ga0393266_0027204	Desulfatiglandales01	d__Bacteria;p__Desulfobacterota;c__Desulfobacteria;o__Desulfatiglandales;f__HGW-15;g__DSXZ01	Bacteria;Desulfobacterota;Desulfobacteria;Desulfatiglandales
Ga0393266_0023606_1297_1530	Ga0393266_0023606	Desulfatiglandales01	d__Bacteria;p__Desulfobacterota;c__Desulfobacteria;o__Desulfatiglandales;f__HGW-15;g__DSXZ01	Bacteria;Desulfobacterota;Desulfobacteria;Desulfatiglandales	glycosyltransferase involved in cell wall biosynthesis		COG0438
Ga0393266_0008302_1342_3906	Ga0393266_0008302	Desulfatiglandales01	d__Bacteria;p__Desulfobacterota;c__Desulfobacteria;o__Desulfatiglandales;f__HGW-15;g__DSXZ01	Bacteria;Desulfobacterota;Desulfobacteria;Desulfatiglandales	starch phosphorylase	EC:2.4.1.1	COG0058	COG0058	pfam11897 | pfam00343 | pfam00343	TIGR02094	GT35(124-631)	KO:K00688		Bacteria;Proteobacteria;Deltaproteobacteria;Desulfobacterales;Desulfobacteraceae;Desulfatiglans;Desulfatiglans anilini;Desulfatiglans anilini DSM 4660
Ga0393266_0026668_2_436	Ga0393266_0026668	Desulfatiglandales01	d__Bacteria;p__Desulfobacterota;c__Desulfobacteria;o__Desulfatiglandales;f__HGW-15;g__DSXZ01	Bacteria;Desulfobacterota;Desulfobacteria;Desulfatiglandales	uncharacterized protein (UPF0332 family)		COG1895	COG1895	pfam05168					Archaea;Euryarchaeota;Methanomicrobia;Methanomicrobiales;Methanomicrobiaceae;Methanoculleus;Methanoculleus bourgensis;Methanoculleus bourgensis MS2
Ga0393266_0001392_62_874	Ga0393266_0001392	Desulfatiglandales01	d__Bacteria;p__Desulfobacterota;c__Desulfobacteria;o__Desulfatiglandales;f__HGW-15;g__DSXZ01	Bacteria;Desulfobacterota;Desulfobacteria;Desulfatiglandales				COG3018						Bacteria;Proteobacteria;Deltaproteobacteria;Desulfovibrionales;Desulfohalobiaceae;Desulfonauticus;Desulfonauticus submarinus;Desulfonauticus submarinus DSM 15269
Ga0393266_0016695_2567_3220	Ga0393266_0016695	Desulfatiglandales01	d__Bacteria;p__Desulfobacterota;c__Desulfobacteria;o__Desulfatiglandales;f__HGW-15;g__DSXZ01	Bacteria;Desulfobacterota;Desulfobacteria;Desulfatiglandales				COG1139	pfam02589					Bacteria;Proteobacteria;Deltaproteobacteria;Desulfuromonadales;Desulfuromonadaceae;Desulfuromonas;Desulfuromonas sp. TF;Desulfuromonas sp. TF
Ga0393266_0012331_2817_3182	Ga0393266_0012331	Desulfatiglandales01	d__Bacteria;p__Desulfobacterota;c__Desulfobacteria;o__Desulfatiglandales;f__HGW-15;g__DSXZ01	Bacteria;Desulfobacterota;Desulfobacteria;Desulfatiglandales	DnaK suppressor protein		COG1734	COG1734	pfam01258	TIGR02420		KO:K06204		Bacteria;Proteobacteria;Deltaproteobacteria;Desulfobacterales;Desulfobacteraceae;Desulfatiglans;Desulfatiglans anilini;Desulfatiglans anilini DSM 4660
Ga0393266_0015888_2097_2252	Ga0393266_0015888	Desulfatiglandales01	d__Bacteria;p__Desulfobacterota;c__Desulfobacteria;o__Desulfatiglandales;f__HGW-15;g__DSXZ01	Bacteria;Desulfobacterota;Desulfobacteria;Desulfatiglandales	phosphoketolase		COG3957
Ga0393266_0005001_5137_5811	Ga0393266_0005001	Desulfatiglandales01	d__Bacteria;p__Desulfobacterota;c__Desulfobacteria;o__Desulfatiglandales;f__HGW-15;g__DSXZ01	Bacteria;Desulfobacterota;Desulfobacteria;Desulfatiglandales	anaerobic dimethyl sulfoxide reductase subunit A	EC:1.8.5.3	COG0243	COG0243	pfam00384 | pfam04879			KO:K07306		Bacteria;Spirochaetes;Spirochaetia;Spirochaetales;Spirochaetaceae;Alkalispirochaeta;Alkalispirochaeta odontotermitis;Alkalispirochaeta odontotermitis JC202
Ga0393266_0000669_5049_5249	Ga0393266_0000669	Desulfatiglandales01	d__Bacteria;p__Desulfobacterota;c__Desulfobacteria;o__Desulfatiglandales;f__HGW-15;g__DSXZ01	Bacteria;Desulfobacterota;Desulfobacteria;Desulfatiglandales	CspA family cold shock protein		COG1278	COG1278	pfam00313			KO:K03704	SM00357	Bacteria;Proteobacteria;Deltaproteobacteria;Desulfobacterales;Desulfobacteraceae;Desulfatitalea;Desulfatitalea tepidiphila;Desulfatitalea tepidiphila S28bF
Ga0393266_0001679_6248_6517	Ga0393266_0001679	Desulfatiglandales01	d__Bacteria;p__Desulfobacterota;c__Desulfobacteria;o__Desulfatiglandales;f__HGW-15;g__DSXZ01	Bacteria;Desulfobacterota;Desulfobacteria;Desulfatiglandales			COG2929	COG2929	pfam04365			KO:K09803		Bacteria;Latescibacteria;unclassified Latescibacteria;unclassified Latescibacteria;unclassified Latescibacteria;unclassified Latescibacteria;unclassified Latescibacteria;Latescibacteria bacterium SCGC AAA257-K07 (contamination screened)
Ga0393266_0004643_2655_3095	Ga0393266_0004643	Desulfatiglandales01	d__Bacteria;p__Desulfobacterota;c__Desulfobacteria;o__Desulfatiglandales;f__HGW-15;g__DSXZ01	Bacteria;Desulfobacterota;Desulfobacteria;Desulfatiglandales				arCOG05253						Bacteria;Proteobacteria;Deltaproteobacteria;Desulfobacterales;Desulfobacteraceae;Desulfatiglans;Desulfatiglans anilini;Desulfatiglans anilini DSM 4660
Ga0393266_0001679_7724_7855	Ga0393266_0001679	Desulfatiglandales01	d__Bacteria;p__Desulfobacterota;c__Desulfobacteria;o__Desulfatiglandales;f__HGW-15;g__DSXZ01	Bacteria;Desulfobacterota;Desulfobacteria;Desulfatiglandales
Ga0393266_0001573_947_1378	Ga0393266_0001573	Desulfatiglandales01	d__Bacteria;p__Desulfobacterota;c__Desulfobacteria;o__Desulfatiglandales;f__HGW-15;g__DSXZ01	Bacteria;Desulfobacterota;Desulfobacteria;Desulfatiglandales	heterodisulfide reductase subunit C		COG1150	COG1150						Bacteria;Proteobacteria;Deltaproteobacteria;Desulfobacterales;Desulfobacteraceae;Desulfofaba;Desulfofaba hansenii;Desulfofaba hansenii DSM 12642
Ga0393266_0009210_2155_2574	Ga0393266_0009210	Desulfatiglandales01	d__Bacteria;p__Desulfobacterota;c__Desulfobacteria;o__Desulfatiglandales;f__HGW-15;g__DSXZ01	Bacteria;Desulfobacterota;Desulfobacteria;Desulfatiglandales	large subunit ribosomal protein L16		COG0197	COG0197	pfam00252	TIGR01164		KO:K02878		Bacteria;Proteobacteria;Deltaproteobacteria;unclassified Deltaproteobacteria;unclassified Deltaproteobacteria;unclassified Deltaproteobacteria;delta proteobacterium NaphS2;delta proteobacterium NaphS2
Ga0393266_0002580_92_217	Ga0393266_0002580	Desulfatiglandales01	d__Bacteria;p__Desulfobacterota;c__Desulfobacteria;o__Desulfatiglandales;f__HGW-15;g__DSXZ01	Bacteria;Desulfobacterota;Desulfobacteria;Desulfatiglandales
Ga0393266_0000894_9227_10600	Ga0393266_0000894	Desulfatiglandales01	d__Bacteria;p__Desulfobacterota;c__Desulfobacteria;o__Desulfatiglandales;f__HGW-15;g__DSXZ01	Bacteria;Desulfobacterota;Desulfobacteria;Desulfatiglandales	exodeoxyribonuclease VII large subunit	EC:3.1.11.6	COG1570	COG1570	pfam02601 | pfam13742	TIGR00237		KO:K03601		Bacteria;Proteobacteria;Deltaproteobacteria;Desulfobacterales;Desulfobacteraceae;Desulfatiglans;Desulfatiglans anilini;Desulfatiglans anilini DSM 4660
Ga0393266_0010306_168_1310	Ga0393266_0010306	Desulfatiglandales01	d__Bacteria;p__Desulfobacterota;c__Desulfobacteria;o__Desulfatiglandales;f__HGW-15;g__DSXZ01	Bacteria;Desulfobacterota;Desulfobacteria;Desulfatiglandales	oxaloacetate decarboxylase beta subunit	EC:4.1.1.3	COG1883	COG1883	pfam03977	TIGR01109		KO:K01572		Bacteria;Proteobacteria;Deltaproteobacteria;Syntrophobacterales;Syntrophaceae;Syntrophus;Syntrophus gentianae;Syntrophus gentianae DSM 8423
Ga0393266_0004448_2637_3101	Ga0393266_0004448	Desulfatiglandales01	d__Bacteria;p__Desulfobacterota;c__Desulfobacteria;o__Desulfatiglandales;f__HGW-15;g__DSXZ01	Bacteria;Desulfobacterota;Desulfobacteria;Desulfatiglandales				2CC24	pfam07610					Bacteria;Proteobacteria;Deltaproteobacteria;Desulfobacterales;Desulfobacteraceae;Desulfatiglans;Desulfatiglans anilini;Desulfatiglans anilini DSM 4660
Ga0393266_0019030_2363_3091	Ga0393266_0019030	Desulfatiglandales01	d__Bacteria;p__Desulfobacterota;c__Desulfobacteria;o__Desulfatiglandales;f__HGW-15;g__DSXZ01	Bacteria;Desulfobacterota;Desulfobacteria;Desulfatiglandales	3-oxoacyl-[acyl-carrier protein] reductase	EC:1.1.1.100	COG1028	COG1028	pfam13561			KO:K00059		Bacteria;Proteobacteria;Deltaproteobacteria;Desulfobacterales;Desulfobacteraceae;Desulfonema;Desulfonema limicola;Desulfonema limicola Jadebusen, DSM 2076
Ga0393266_0001011_4287_6980	Ga0393266_0001011	Desulfatiglandales01	d__Bacteria;p__Desulfobacterota;c__Desulfobacteria;o__Desulfatiglandales;f__HGW-15;g__DSXZ01	Bacteria;Desulfobacterota;Desulfobacteria;Desulfatiglandales	superfamily II RNA helicase		COG4581 | COG4581	COG4581	pfam08148 | pfam00270				SM00487 | SM01142 | SM00490	Bacteria;Proteobacteria;Deltaproteobacteria;Desulfobacterales;Desulfobacteraceae;Desulfatiglans;Desulfatiglans anilini;Desulfatiglans anilini DSM 4660
Ga0393266_0009664_140_1960	Ga0393266_0009664	Desulfatiglandales01	d__Bacteria;p__Desulfobacterota;c__Desulfobacteria;o__Desulfatiglandales;f__HGW-15;g__DSXZ01	Bacteria;Desulfobacterota;Desulfobacteria;Desulfatiglandales	subfamily B ATP-binding cassette protein MsbA	EC:3.6.3.-	COG1132	COG1132	pfam00005 | pfam00664			KO:K11085	SM00382	Bacteria;Proteobacteria;Deltaproteobacteria;Desulfobacterales;Desulfobacteraceae;Desulfatiglans;Desulfatiglans anilini;Desulfatiglans anilini DSM 4660
Ga0393266_0006563_4663_5142	Ga0393266_0006563	Desulfatiglandales01	d__Bacteria;p__Desulfobacterota;c__Desulfobacteria;o__Desulfatiglandales;f__HGW-15;g__DSXZ01	Bacteria;Desulfobacterota;Desulfobacteria;Desulfatiglandales			COG0701	COG0701	pfam03773			KO:K07089		Bacteria;Proteobacteria;Deltaproteobacteria;Desulfobacterales;Desulfobacteraceae;Desulfosarcina;Desulfosarcina variabilis;Desulfosarcina variabilis Montpellier
Ga0393266_0009058_1405_2220	Ga0393266_0009058	Desulfatiglandales01	d__Bacteria;p__Desulfobacterota;c__Desulfobacteria;o__Desulfatiglandales;f__HGW-15;g__DSXZ01	Bacteria;Desulfobacterota;Desulfobacteria;Desulfatiglandales	NAD(P)-dependent dehydrogenase (short-subunit alcohol dehydrogenase family)		COG1028	COG4221	pfam00106					Bacteria;Proteobacteria;Deltaproteobacteria;Desulfobacterales;Desulfobacteraceae;Desulfatitalea;Desulfatitalea tepidiphila;Desulfatitalea tepidiphila S28bF
Ga0393266_0022888_1_1119	Ga0393266_0022888	Desulfatiglandales01	d__Bacteria;p__Desulfobacterota;c__Desulfobacteria;o__Desulfatiglandales;f__HGW-15;g__DSXZ01	Bacteria;Desulfobacterota;Desulfobacteria;Desulfatiglandales	lipopolysaccharide export system permease protein		COG0795	COG0795	pfam03739	TIGR04407		KO:K07091		Bacteria;Proteobacteria;Deltaproteobacteria;unclassified Deltaproteobacteria;unclassified Deltaproteobacteria;unclassified Deltaproteobacteria;delta proteobacterium NaphS2;delta proteobacterium NaphS2
Ga0393266_0004444_2268_2783	Ga0393266_0004444	Desulfatiglandales01	d__Bacteria;p__Desulfobacterota;c__Desulfobacteria;o__Desulfatiglandales;f__HGW-15;g__DSXZ01	Bacteria;Desulfobacterota;Desulfobacteria;Desulfatiglandales	PTH1 family peptidyl-tRNA hydrolase	EC:3.1.1.29	COG0193	COG0193	pfam01195	TIGR00447		KO:K01056		Bacteria;Proteobacteria;Deltaproteobacteria;Desulfobacterales;Desulfobacteraceae;Desulfatiglans;Desulfatiglans anilini;Desulfatiglans anilini DSM 4660
Ga0393266_0022889_151_1227	Ga0393266_0022889	Desulfatiglandales01	d__Bacteria;p__Desulfobacterota;c__Desulfobacteria;o__Desulfatiglandales;f__HGW-15;g__DSXZ01	Bacteria;Desulfobacterota;Desulfobacteria;Desulfatiglandales	ubiquinol-cytochrome c reductase cytochrome b subunit		COG1290	COG1290	pfam13631 | pfam00032			KO:K00412		Bacteria;Proteobacteria;Deltaproteobacteria;Syntrophobacterales;Syntrophobacteraceae;Syntrophobacter;Syntrophobacter fumaroxidans;Syntrophobacter fumaroxidans MPOB
Ga0393266_0001392_8264_9289	Ga0393266_0001392	Desulfatiglandales01	d__Bacteria;p__Desulfobacterota;c__Desulfobacteria;o__Desulfatiglandales;f__HGW-15;g__DSXZ01	Bacteria;Desulfobacterota;Desulfobacteria;Desulfatiglandales				COG0358	pfam13155					Bacteria;Proteobacteria;Deltaproteobacteria;Desulfobacterales;Desulfobacteraceae;Desulfosarcina;Desulfosarcina variabilis;Desulfosarcina variabilis Montpellier
Ga0393266_0001961_8136_8333	Ga0393266_0001961	Desulfatiglandales01	d__Bacteria;p__Desulfobacterota;c__Desulfobacteria;o__Desulfatiglandales;f__HGW-15;g__DSXZ01	Bacteria;Desulfobacterota;Desulfobacteria;Desulfatiglandales	putative transposon-encoded protein		COG3466	2EQSX						Bacteria;Proteobacteria;Deltaproteobacteria;Desulfobacterales;Desulfobacteraceae;Desulfosarcina;Desulfosarcina cetonica;Desulfosarcina cetonica JCM 12296
Ga0393266_0003557_6192_6761	Ga0393266_0003557	Desulfatiglandales01	d__Bacteria;p__Desulfobacterota;c__Desulfobacteria;o__Desulfatiglandales;f__HGW-15;g__DSXZ01	Bacteria;Desulfobacterota;Desulfobacteria;Desulfatiglandales	uridylate kinase		COG0528	COG0043						Bacteria;Proteobacteria;Deltaproteobacteria;unclassified Deltaproteobacteria;unclassified Deltaproteobacteria;unclassified Deltaproteobacteria;delta proteobacterium NaphS2;delta proteobacterium NaphS2
Ga0393266_0004444_5039_6139	Ga0393266_0004444	Desulfatiglandales01	d__Bacteria;p__Desulfobacterota;c__Desulfobacteria;o__Desulfatiglandales;f__HGW-15;g__DSXZ01	Bacteria;Desulfobacterota;Desulfobacteria;Desulfatiglandales	transcription termination factor Rho		COG1158	COG1158	pfam07497 | pfam00006 | pfam07498	TIGR00767		KO:K03628	SM00357 | SM00959 | SM00382	Bacteria;Proteobacteria;Deltaproteobacteria;Desulfobacterales;Desulfobacteraceae;Desulfatiglans;Desulfatiglans anilini;Desulfatiglans anilini DSM 4660
Ga0393266_0009210_917_1264	Ga0393266_0009210	Desulfatiglandales01	d__Bacteria;p__Desulfobacterota;c__Desulfobacteria;o__Desulfatiglandales;f__HGW-15;g__DSXZ01	Bacteria;Desulfobacterota;Desulfobacteria;Desulfatiglandales	large subunit ribosomal protein L24		COG0198	COG0198	pfam17136 | pfam00467	TIGR01079		KO:K02895	SM00739	Bacteria;Proteobacteria;Deltaproteobacteria;unclassified Deltaproteobacteria;unclassified Deltaproteobacteria;unclassified Deltaproteobacteria;delta proteobacterium NaphS2;delta proteobacterium NaphS2
Ga0393266_0003830_5531_5815	Ga0393266_0003830	Desulfatiglandales01	d__Bacteria;p__Desulfobacterota;c__Desulfobacteria;o__Desulfatiglandales;f__HGW-15;g__DSXZ01	Bacteria;Desulfobacterota;Desulfobacteria;Desulfatiglandales										Bacteria;Spirochaetes;Spirochaetia;Spirochaetales;Spirochaetaceae;Alkalispirochaeta;Alkalispirochaeta odontotermitis;Alkalispirochaeta odontotermitis JC202
Ga0393266_0026668_1908_2156	Ga0393266_0026668	Desulfatiglandales01	d__Bacteria;p__Desulfobacterota;c__Desulfobacteria;o__Desulfatiglandales;f__HGW-15;g__DSXZ01	Bacteria;Desulfobacterota;Desulfobacteria;Desulfatiglandales	post-segregation antitoxin (ccd killing protein)		COG5302	2E3GV	pfam07362					Bacteria;Proteobacteria;Gammaproteobacteria;Chromatiales;Ectothiorhodospiraceae;Thioalkalivibrio;Thioalkalivibrio sp. ALJ20;Thioalkalivibrio sp. ALJ20
Ga0393266_0002052_6247_6378	Ga0393266_0002052	Desulfatiglandales01	d__Bacteria;p__Desulfobacterota;c__Desulfobacteria;o__Desulfatiglandales;f__HGW-15;g__DSXZ01	Bacteria;Desulfobacterota;Desulfobacteria;Desulfatiglandales
Ga0393266_0009334_1965_2825	Ga0393266_0009334	Desulfatiglandales01	d__Bacteria;p__Desulfobacterota;c__Desulfobacteria;o__Desulfatiglandales;f__HGW-15;g__DSXZ01	Bacteria;Desulfobacterota;Desulfobacteria;Desulfatiglandales	drug/metabolite transporter (DMT)-like permease		COG0697	COG0697	pfam00892 | pfam00892					Bacteria;Proteobacteria;Deltaproteobacteria;unclassified Deltaproteobacteria;unclassified Deltaproteobacteria;unclassified Deltaproteobacteria;delta proteobacterium NaphS2;delta proteobacterium NaphS2
Ga0393266_0030420_1468_1923	Ga0393266_0030420	Desulfatiglandales01	d__Bacteria;p__Desulfobacterota;c__Desulfobacteria;o__Desulfatiglandales;f__HGW-15;g__DSXZ01	Bacteria;Desulfobacterota;Desulfobacteria;Desulfatiglandales
Ga0393266_0012727_495_2057	Ga0393266_0012727	Desulfatiglandales01	d__Bacteria;p__Desulfobacterota;c__Desulfobacteria;o__Desulfatiglandales;f__HGW-15;g__DSXZ01	Bacteria;Desulfobacterota;Desulfobacteria;Desulfatiglandales	PAS domain S-box-containing protein		COG3852	COG2204	pfam02518 | pfam00072 | pfam13426	TIGR00229			SM00387 | SM00448 | SM00091	Bacteria;Proteobacteria;Deltaproteobacteria;Desulfobacterales;Desulfobacteraceae;Desulfatiglans;Desulfatiglans anilini;Desulfatiglans anilini DSM 4660
Ga0393266_0001392_4143_4883	Ga0393266_0001392	Desulfatiglandales01	d__Bacteria;p__Desulfobacterota;c__Desulfobacteria;o__Desulfatiglandales;f__HGW-15;g__DSXZ01	Bacteria;Desulfobacterota;Desulfobacteria;Desulfatiglandales	DNA repair protein RadC		COG2003	COG2003	pfam04002	TIGR00608		KO:K03630		Bacteria;Proteobacteria;Deltaproteobacteria;unclassified Deltaproteobacteria;unclassified Deltaproteobacteria;unclassified Deltaproteobacteria;delta proteobacterium NaphS2;delta proteobacterium NaphS2
Ga0393266_0002787_7474_7569	Ga0393266_0002787	Desulfatiglandales01	d__Bacteria;p__Desulfobacterota;c__Desulfobacteria;o__Desulfatiglandales;f__HGW-15;g__DSXZ01	Bacteria;Desulfobacterota;Desulfobacteria;Desulfatiglandales				28I63						Bacteria;Proteobacteria;Deltaproteobacteria;unclassified Deltaproteobacteria;unclassified Deltaproteobacteria;unclassified Deltaproteobacteria;delta proteobacterium NaphS2;delta proteobacterium NaphS2
Ga0393266_0024839_1337_2044	Ga0393266_0024839	Desulfatiglandales01	d__Bacteria;p__Desulfobacterota;c__Desulfobacteria;o__Desulfatiglandales;f__HGW-15;g__DSXZ01	Bacteria;Desulfobacterota;Desulfobacteria;Desulfatiglandales	ribulose-phosphate 3-epimerase	EC:5.1.3.1	COG0036	COG0036	pfam00834	TIGR01163		KO:K01783		Bacteria;Proteobacteria;Deltaproteobacteria;Desulfobacterales;Desulfobacteraceae;Desulfatiglans;Desulfatiglans anilini;Desulfatiglans anilini DSM 4660
Ga0393266_0002787_5950_6417	Ga0393266_0002787	Desulfatiglandales01	d__Bacteria;p__Desulfobacterota;c__Desulfobacteria;o__Desulfatiglandales;f__HGW-15;g__DSXZ01	Bacteria;Desulfobacterota;Desulfobacteria;Desulfatiglandales	carbon-monoxide dehydrogenase small subunit	EC:1.2.99.2	COG2080	COG2080	pfam01799			KO:K03518		Bacteria;Proteobacteria;Deltaproteobacteria;Desulfobacterales;Desulfobacteraceae;Desulfatiglans;Desulfatiglans anilini;Desulfatiglans anilini DSM 4660
Ga0393266_0017461_235_513	Ga0393266_0017461	Desulfatiglandales01	d__Bacteria;p__Desulfobacterota;c__Desulfobacteria;o__Desulfatiglandales;f__HGW-15;g__DSXZ01	Bacteria;Desulfobacterota;Desulfobacteria;Desulfatiglandales
Ga0393266_0000567_2395_5442	Ga0393266_0000567	Desulfatiglandales01	d__Bacteria;p__Desulfobacterota;c__Desulfobacteria;o__Desulfatiglandales;f__HGW-15;g__DSXZ01	Bacteria;Desulfobacterota;Desulfobacteria;Desulfatiglandales	heterodisulfide reductase subunit A	EC:1.8.98.1	COG1148 | COG1148 | COG1148	COG1148	pfam07992 | pfam00037 | pfam07992 | pfam12838			KO:K03388		Bacteria;Proteobacteria;Deltaproteobacteria;Desulfobacterales;Desulfobacteraceae;Desulfosarcina;Desulfosarcina variabilis;Desulfosarcina variabilis Montpellier
Ga0393266_0009070_2_646	Ga0393266_0009070	Desulfatiglandales01	d__Bacteria;p__Desulfobacterota;c__Desulfobacteria;o__Desulfatiglandales;f__HGW-15;g__DSXZ01	Bacteria;Desulfobacterota;Desulfobacteria;Desulfatiglandales	branched-chain amino acid transport system ATP-binding protein		COG0411	COG0411	pfam00005			KO:K01995	SM00382	Bacteria;Proteobacteria;Deltaproteobacteria;Desulfarculales;Desulfarculaceae;Dethiosulfatarculus;Dethiosulfatarculus sandiegensis;Dethiosulfatarculus sandiegensis SPR
Ga0393266_0009062_4301_4453	Ga0393266_0009062	Desulfatiglandales01	d__Bacteria;p__Desulfobacterota;c__Desulfobacteria;o__Desulfatiglandales;f__HGW-15;g__DSXZ01	Bacteria;Desulfobacterota;Desulfobacteria;Desulfatiglandales	branched-subunit amino acid ABC-type transport system permease component		COG0559	COG0559						Bacteria;Proteobacteria;Deltaproteobacteria;Desulfobacterales;Desulfobacteraceae;Desulfosarcina;Desulfosarcina variabilis;Desulfosarcina variabilis Montpellier
Ga0393266_0009334_2_1606	Ga0393266_0009334	Desulfatiglandales01	d__Bacteria;p__Desulfobacterota;c__Desulfobacteria;o__Desulfatiglandales;f__HGW-15;g__DSXZ01	Bacteria;Desulfobacterota;Desulfobacteria;Desulfatiglandales	exodeoxyribonuclease V gamma subunit	EC:3.1.11.5	COG1330	COG1330	pfam04257	TIGR01450		KO:K03583		Bacteria;Proteobacteria;Deltaproteobacteria;Desulfobacterales;Desulfobacteraceae;Desulfonema;Desulfonema limicola;Desulfonema limicola Jadebusen, DSM 2076
Ga0393266_0009058_112_1401	Ga0393266_0009058	Desulfatiglandales01	d__Bacteria;p__Desulfobacterota;c__Desulfobacteria;o__Desulfatiglandales;f__HGW-15;g__DSXZ01	Bacteria;Desulfobacterota;Desulfobacteria;Desulfatiglandales	MFS family permease		COG0477 | COG0477	COG0477	pfam07690					Bacteria;Proteobacteria;Deltaproteobacteria;Desulfarculales;Desulfarculaceae;Desulfarculus;Desulfarculus baarsii;Desulfarculus baarsii 2st14, DSM 2075
Ga0393266_0001011_11025_11522	Ga0393266_0001011	Desulfatiglandales01	d__Bacteria;p__Desulfobacterota;c__Desulfobacteria;o__Desulfatiglandales;f__HGW-15;g__DSXZ01	Bacteria;Desulfobacterota;Desulfobacteria;Desulfatiglandales			COG3787	COG3787	pfam01243			KO:K09979		Bacteria;Proteobacteria;Deltaproteobacteria;unclassified Deltaproteobacteria;unclassified Deltaproteobacteria;unclassified Deltaproteobacteria;delta proteobacterium NaphS2;delta proteobacterium NaphS2
Ga0393266_0030269_1582_1929	Ga0393266_0030269	Desulfatiglandales01	d__Bacteria;p__Desulfobacterota;c__Desulfobacteria;o__Desulfatiglandales;f__HGW-15;g__DSXZ01	Bacteria;Desulfobacterota;Desulfobacteria;Desulfatiglandales
Ga0393266_0002580_918_1712	Ga0393266_0002580	Desulfatiglandales01	d__Bacteria;p__Desulfobacterota;c__Desulfobacteria;o__Desulfatiglandales;f__HGW-15;g__DSXZ01	Bacteria;Desulfobacterota;Desulfobacteria;Desulfatiglandales	methionyl-tRNA formyltransferase	EC:2.1.2.9	COG0223	COG0223	pfam02911 | pfam00551			KO:K00604		Bacteria;Firmicutes;Bacilli;Bacillales;Thermoactinomycetaceae;Laceyella;Laceyella putida;Laceyella putida DSM 44608
Ga0393266_0007961_4155_4547	Ga0393266_0007961	Desulfatiglandales01	d__Bacteria;p__Desulfobacterota;c__Desulfobacteria;o__Desulfatiglandales;f__HGW-15;g__DSXZ01	Bacteria;Desulfobacterota;Desulfobacteria;Desulfatiglandales	small subunit ribosomal protein S8		COG0096	COG0096	pfam00410			KO:K02994		Bacteria;Firmicutes;Clostridia;Thermoanaerobacterales;Thermoanaerobacteraceae;Thermodesulfitimonas;Thermodesulfitimonas autotrophica;Thermodesulfitimonas autotrophica DSM 102936
Ga0393266_0000567_14369_15034	Ga0393266_0000567	Desulfatiglandales01	d__Bacteria;p__Desulfobacterota;c__Desulfobacteria;o__Desulfatiglandales;f__HGW-15;g__DSXZ01	Bacteria;Desulfobacterota;Desulfobacteria;Desulfatiglandales				2EUFH						Bacteria;Proteobacteria;Deltaproteobacteria;Desulfobacterales;Desulfobacteraceae;Desulfatiglans;Desulfatiglans anilini;Desulfatiglans anilini DSM 4660
Ga0393266_0030269_771_908	Ga0393266_0030269	Desulfatiglandales01	d__Bacteria;p__Desulfobacterota;c__Desulfobacteria;o__Desulfatiglandales;f__HGW-15;g__DSXZ01	Bacteria;Desulfobacterota;Desulfobacteria;Desulfatiglandales	TRAP-type mannitol/chloroaromatic compound transport system permease large subunit		COG4664	COG4664						Bacteria;Firmicutes;Clostridia;Clostridiales;Lachnospiraceae;Lachnoclostridium;[Clostridium] citroniae;Lachnoclostridium citroniae NLAE-zl-G70
Ga0393266_0004366_5794_6183	Ga0393266_0004366	Desulfatiglandales01	d__Bacteria;p__Desulfobacterota;c__Desulfobacteria;o__Desulfatiglandales;f__HGW-15;g__DSXZ01	Bacteria;Desulfobacterota;Desulfobacteria;Desulfatiglandales				2ED7H
Ga0393266_0006068_288_1070	Ga0393266_0006068	Desulfatiglandales01	d__Bacteria;p__Desulfobacterota;c__Desulfobacteria;o__Desulfatiglandales;f__HGW-15;g__DSXZ01	Bacteria;Desulfobacterota;Desulfobacteria;Desulfatiglandales	branched-chain amino acid transport system ATP-binding protein		COG0410	COG0410	pfam00005			KO:K01996	SM00382	Bacteria;Proteobacteria;Deltaproteobacteria;unclassified Deltaproteobacteria;unclassified Deltaproteobacteria;unclassified Deltaproteobacteria;delta proteobacterium NaphS2;delta proteobacterium NaphS2
Ga0393266_0004366_1172_1621	Ga0393266_0004366	Desulfatiglandales01	d__Bacteria;p__Desulfobacterota;c__Desulfobacteria;o__Desulfatiglandales;f__HGW-15;g__DSXZ01	Bacteria;Desulfobacterota;Desulfobacteria;Desulfatiglandales	nucleotide-binding universal stress UspA family protein		COG0589	COG0589	pfam00582					Bacteria;Proteobacteria;Deltaproteobacteria;Desulfobacterales;Desulfobacteraceae;Desulfatiglans;Desulfatiglans anilini;Desulfatiglans anilini DSM 4660
Ga0393266_0008297_1303_3897	Ga0393266_0008297	Desulfatiglandales01	d__Bacteria;p__Desulfobacterota;c__Desulfobacteria;o__Desulfatiglandales;f__HGW-15;g__DSXZ01	Bacteria;Desulfobacterota;Desulfobacteria;Desulfatiglandales	spermidine synthase	EC:2.5.1.16	COG0421	COG0421	pfam01564			KO:K00797		Bacteria;Proteobacteria;Deltaproteobacteria;unclassified Deltaproteobacteria;unclassified Deltaproteobacteria;unclassified Deltaproteobacteria;delta proteobacterium NaphS2;delta proteobacterium NaphS2
Ga0393266_0011217_1_168	Ga0393266_0011217	Desulfatiglandales01	d__Bacteria;p__Desulfobacterota;c__Desulfobacteria;o__Desulfatiglandales;f__HGW-15;g__DSXZ01	Bacteria;Desulfobacterota;Desulfobacteria;Desulfatiglandales	threonine 3-dehydrogenase	EC:1.1.1.103	COG1063	COG1063	pfam08240			KO:K00060		Bacteria;Proteobacteria;Alphaproteobacteria;Rhizobiales;Phyllobacteriaceae;Mesorhizobium;Mesorhizobium sp. LNJC380A00;Mesorhizobium sp. LNJC380A00
Ga0393266_0004448_2502_2627	Ga0393266_0004448	Desulfatiglandales01	d__Bacteria;p__Desulfobacterota;c__Desulfobacteria;o__Desulfatiglandales;f__HGW-15;g__DSXZ01	Bacteria;Desulfobacterota;Desulfobacteria;Desulfatiglandales				COG2885	pfam07610
Ga0393266_0004693_1330_3189	Ga0393266_0004693	Desulfatiglandales01	d__Bacteria;p__Desulfobacterota;c__Desulfobacteria;o__Desulfatiglandales;f__HGW-15;g__DSXZ01	Bacteria;Desulfobacterota;Desulfobacteria;Desulfatiglandales	pyruvate,water dikinase	EC:2.7.9.2	COG3848	COG0574	pfam00391			KO:K01007		Bacteria;Proteobacteria;Deltaproteobacteria;Desulfobacterales;Desulfobacteraceae;Desulfatiglans;Desulfatiglans anilini;Desulfatiglans anilini DSM 4660
Ga0393266_0016185_1943_2926	Ga0393266_0016185	Desulfatiglandales01	d__Bacteria;p__Desulfobacterota;c__Desulfobacteria;o__Desulfatiglandales;f__HGW-15;g__DSXZ01	Bacteria;Desulfobacterota;Desulfobacteria;Desulfatiglandales	electron transfer flavoprotein alpha subunit		COG2025	COG2025	pfam01012 | pfam00766			KO:K03522	SM00893	Bacteria;Proteobacteria;Deltaproteobacteria;Desulfobacterales;Desulfobacteraceae;Desulfatiglans;Desulfatiglans anilini;Desulfatiglans anilini DSM 4660
Ga0393266_0031513_1856_2335	Ga0393266_0031513	Desulfatiglandales01	d__Bacteria;p__Desulfobacterota;c__Desulfobacteria;o__Desulfatiglandales;f__HGW-15;g__DSXZ01	Bacteria;Desulfobacterota;Desulfobacteria;Desulfatiglandales	CRP-like cAMP-binding protein		COG0664	COG2905	pfam00027				SM00100	Bacteria;Proteobacteria;Deltaproteobacteria;Syntrophobacterales;Syntrophobacteraceae;Desulfacinum;Desulfacinum hydrothermale;Desulfacinum hydrothermale DSM 13146
Ga0393266_0001961_2106_2558	Ga0393266_0001961	Desulfatiglandales01	d__Bacteria;p__Desulfobacterota;c__Desulfobacteria;o__Desulfatiglandales;f__HGW-15;g__DSXZ01	Bacteria;Desulfobacterota;Desulfobacteria;Desulfatiglandales	CBS domain-containing protein		COG0517	COG2905	pfam00571 | pfam00571				SM00116 | SM00116	Bacteria;Proteobacteria;Deltaproteobacteria;Syntrophobacterales;Syntrophorhabdaceae;Syntrophorhabdus;Syntrophorhabdus aromaticivorans;Syntrophorhabdus aromaticivorans UI
Ga0393266_0016695_1761_2099	Ga0393266_0016695	Desulfatiglandales01	d__Bacteria;p__Desulfobacterota;c__Desulfobacteria;o__Desulfatiglandales;f__HGW-15;g__DSXZ01	Bacteria;Desulfobacterota;Desulfobacteria;Desulfatiglandales										Bacteria;Proteobacteria;Deltaproteobacteria;Syntrophobacterales;Syntrophaceae;Syntrophus;Syntrophus gentianae;Syntrophus gentianae DSM 8423
Ga0393266_0004448_5221_5937	Ga0393266_0004448	Desulfatiglandales01	d__Bacteria;p__Desulfobacterota;c__Desulfobacteria;o__Desulfatiglandales;f__HGW-15;g__DSXZ01	Bacteria;Desulfobacterota;Desulfobacteria;Desulfatiglandales	3-methyladenine DNA glycosylase AlkD		COG4912	COG4912	pfam08713					Bacteria;Proteobacteria;Deltaproteobacteria;Desulfuromonadales;Geobacteraceae;Geobacter;Geobacter sp. DSM 2909;Geobacter sp. DSM 2909
Ga0393266_0004444_3047_3526	Ga0393266_0004444	Desulfatiglandales01	d__Bacteria;p__Desulfobacterota;c__Desulfobacteria;o__Desulfatiglandales;f__HGW-15;g__DSXZ01	Bacteria;Desulfobacterota;Desulfobacteria;Desulfatiglandales	CarD family transcriptional regulator		COG1329	COG1329	pfam02559			KO:K07736	SM01058	Bacteria;Proteobacteria;Deltaproteobacteria;unclassified Deltaproteobacteria;unclassified Deltaproteobacteria;unclassified Deltaproteobacteria;delta proteobacterium NaphS2;delta proteobacterium NaphS2
Ga0393266_0003642_1_135	Ga0393266_0003642	Desulfatiglandales01	d__Bacteria;p__Desulfobacterota;c__Desulfobacteria;o__Desulfatiglandales;f__HGW-15;g__DSXZ01	Bacteria;Desulfobacterota;Desulfobacteria;Desulfatiglandales
Ga0393266_0003642_1632_3059	Ga0393266_0003642	Desulfatiglandales01	d__Bacteria;p__Desulfobacterota;c__Desulfobacteria;o__Desulfatiglandales;f__HGW-15;g__DSXZ01	Bacteria;Desulfobacterota;Desulfobacteria;Desulfatiglandales	RNA polymerase sigma-54 factor		COG1508	COG1508	pfam04552 | pfam04963 | pfam00309	TIGR02395		KO:K03092		Bacteria;Proteobacteria;Deltaproteobacteria;Desulfobacterales;Desulfobacteraceae;Desulfatiglans;Desulfatiglans anilini;Desulfatiglans anilini DSM 4660
Ga0393266_0017431_685_1353	Ga0393266_0017431	Desulfatiglandales01	d__Bacteria;p__Desulfobacterota;c__Desulfobacteria;o__Desulfatiglandales;f__HGW-15;g__DSXZ01	Bacteria;Desulfobacterota;Desulfobacteria;Desulfatiglandales	polar amino acid transport system permease protein		COG0765	COG0765	pfam00528	TIGR01726		KO:K02029		Bacteria;Proteobacteria;Deltaproteobacteria;Desulfobacterales;Desulfobacteraceae;Desulfonema;Desulfonema limicola;Desulfonema limicola Jadebusen, DSM 2076
Ga0393266_0022199_2271_2609	Ga0393266_0022199	Desulfatiglandales01	d__Bacteria;p__Desulfobacterota;c__Desulfobacteria;o__Desulfatiglandales;f__HGW-15;g__DSXZ01	Bacteria;Desulfobacterota;Desulfobacteria;Desulfatiglandales	GxxExxY protein			COG0614	pfam13366	TIGR04256				Bacteria;Bacteroidetes;Bacteroidia;Bacteroidales;Bacteroidaceae;Bacteroides;Bacteroides gallinarum;Bacteroides gallinarum DSM 18171
Ga0393266_0001011_11628_12011	Ga0393266_0001011	Desulfatiglandales01	d__Bacteria;p__Desulfobacterota;c__Desulfobacteria;o__Desulfatiglandales;f__HGW-15;g__DSXZ01	Bacteria;Desulfobacterota;Desulfobacteria;Desulfatiglandales	putative N6-adenine-specific DNA methylase	EC:2.1.1.-	COG0116	COG0116	pfam01170			KO:K07444		Bacteria;Proteobacteria;Deltaproteobacteria;Desulfobacterales;Desulfobacteraceae;Desulfobacterium;Desulfobacterium autotrophicum;Desulfobacterium autotrophicum HRM2, DSM 3382
Ga0393266_0013096_1354_1767	Ga0393266_0013096	Desulfatiglandales01	d__Bacteria;p__Desulfobacterota;c__Desulfobacteria;o__Desulfatiglandales;f__HGW-15;g__DSXZ01	Bacteria;Desulfobacterota;Desulfobacteria;Desulfatiglandales			COG3324	COG3324				KO:K06996		Bacteria;Proteobacteria;Alphaproteobacteria;Rhizobiales;Bradyrhizobiaceae;Bradyrhizobium;Bradyrhizobium japonicum;Bradyrhizobium japonicum USDA 123
Ga0393266_0031513_157_1641	Ga0393266_0031513	Desulfatiglandales01	d__Bacteria;p__Desulfobacterota;c__Desulfobacteria;o__Desulfatiglandales;f__HGW-15;g__DSXZ01	Bacteria;Desulfobacterota;Desulfobacteria;Desulfatiglandales	signal transduction histidine kinase		COG0642	COG0642	pfam02518				SM00388	Bacteria;Proteobacteria;Deltaproteobacteria;Desulfobacterales;Desulfobacteraceae;Desulfatiglans;Desulfatiglans anilini;Desulfatiglans anilini DSM 4660
Ga0393266_0002409_8005_8118	Ga0393266_0002409	Desulfatiglandales01	d__Bacteria;p__Desulfobacterota;c__Desulfobacteria;o__Desulfatiglandales;f__HGW-15;g__DSXZ01	Bacteria;Desulfobacterota;Desulfobacteria;Desulfatiglandales	antitoxin component of RelBE/YafQ-DinJ toxin-antitoxin module		COG3077	COG3077
Ga0393266_0001520_8771_9574	Ga0393266_0001520	Desulfatiglandales01	d__Bacteria;p__Desulfobacterota;c__Desulfobacteria;o__Desulfatiglandales;f__HGW-15;g__DSXZ01	Bacteria;Desulfobacterota;Desulfobacteria;Desulfatiglandales	NAD(P)-dependent dehydrogenase (short-subunit alcohol dehydrogenase family)		COG1028	COG1028	pfam13561					Bacteria;Proteobacteria;Deltaproteobacteria;Desulfobacterales;Desulfobacteraceae;Desulfatitalea;Desulfatitalea tepidiphila;Desulfatitalea tepidiphila S28bF
Ga0393266_0002220_13_1713	Ga0393266_0002220	Desulfatiglandales01	d__Bacteria;p__Desulfobacterota;c__Desulfobacteria;o__Desulfatiglandales;f__HGW-15;g__DSXZ01	Bacteria;Desulfobacterota;Desulfobacteria;Desulfatiglandales	spermidine synthase	EC:2.5.1.16	COG0421	COG0421	pfam01564			KO:K00797		Bacteria;Proteobacteria;Gammaproteobacteria;Cellvibrionales;Cellvibrionaceae;Agarilytica;Agarilytica rhodophyticola;Cellvibrionaceae bacterium 017
Ga0393266_0000669_2921_3298	Ga0393266_0000669	Desulfatiglandales01	d__Bacteria;p__Desulfobacterota;c__Desulfobacteria;o__Desulfatiglandales;f__HGW-15;g__DSXZ01	Bacteria;Desulfobacterota;Desulfobacteria;Desulfatiglandales	lipoate-protein ligase B		COG0321	COG0321		TIGR00214				Bacteria;Firmicutes;Clostridia;Clostridiales;Peptococcaceae;Desulfofundulus;Desulfofundulus thermosubterraneus;Desulfofundulus thermosubterraneus DSM 16057
Ga0393266_0014930_3014_3484	Ga0393266_0014930	Desulfatiglandales01	d__Bacteria;p__Desulfobacterota;c__Desulfobacteria;o__Desulfatiglandales;f__HGW-15;g__DSXZ01	Bacteria;Desulfobacterota;Desulfobacteria;Desulfatiglandales	cytochrome c556		COG3909	COG3909	pfam01322					Bacteria;Proteobacteria;Betaproteobacteria;Rhodocyclales;Rhodocyclaceae;Azospira;unclassified Azospira;Azospira sp. ZAP
Ga0393266_0030391_2_304	Ga0393266_0030391	Desulfatiglandales01	d__Bacteria;p__Desulfobacterota;c__Desulfobacteria;o__Desulfatiglandales;f__HGW-15;g__DSXZ01	Bacteria;Desulfobacterota;Desulfobacteria;Desulfatiglandales	sn-glycerol 3-phosphate transport system substrate-binding protein		COG1653	COG1653				KO:K05813		Bacteria;Proteobacteria;Alphaproteobacteria;unclassified Alphaproteobacteria;unclassified Alphaproteobacteria;unclassified Alphaproteobacteria;alpha proteobacterium BAL199;Nisaea sp BAL199
Ga0393266_0004693_3_776	Ga0393266_0004693	Desulfatiglandales01	d__Bacteria;p__Desulfobacterota;c__Desulfobacteria;o__Desulfatiglandales;f__HGW-15;g__DSXZ01	Bacteria;Desulfobacterota;Desulfobacteria;Desulfatiglandales	DNA-binding transcriptional LysR family regulator		COG0583	COG0583	pfam03466 | pfam00126					Bacteria;Proteobacteria;Deltaproteobacteria;Desulfobacterales;Desulfobacteraceae;Desulfatiglans;Desulfatiglans anilini;Desulfatiglans anilini DSM 4660
Ga0393266_0030420_207_1394	Ga0393266_0030420	Desulfatiglandales01	d__Bacteria;p__Desulfobacterota;c__Desulfobacteria;o__Desulfatiglandales;f__HGW-15;g__DSXZ01	Bacteria;Desulfobacterota;Desulfobacteria;Desulfatiglandales	ABC-type branched-subunit amino acid transport system substrate-binding protein		COG0683	COG0683	pfam13458					Bacteria;Proteobacteria;Deltaproteobacteria;Desulfarculales;Desulfarculaceae;Desulfocarbo;Desulfocarbo indianensis;Desulfocarbo indianensis SCBM
Ga0393266_0000744_1258_2658	Ga0393266_0000744	Desulfatiglandales01	d__Bacteria;p__Desulfobacterota;c__Desulfobacteria;o__Desulfatiglandales;f__HGW-15;g__DSXZ01	Bacteria;Desulfobacterota;Desulfobacteria;Desulfatiglandales	transcriptional regulator with PAS, ATPase and Fis domain		COG3829	COG2204	pfam00158 | pfam02954				SM00382	Bacteria;Proteobacteria;Deltaproteobacteria;unclassified Deltaproteobacteria;unclassified Deltaproteobacteria;Deferrisoma;Deferrisoma camini;Deferrisoma camini S3R1
Ga0393266_0003642_4965_5504	Ga0393266_0003642	Desulfatiglandales01	d__Bacteria;p__Desulfobacterota;c__Desulfobacteria;o__Desulfatiglandales;f__HGW-15;g__DSXZ01	Bacteria;Desulfobacterota;Desulfobacteria;Desulfatiglandales	3-deoxy-D-manno-octulosonate 8-phosphate phosphatase (KDO 8-P phosphatase)	EC:3.1.3.45	COG1778	COG1778	pfam08282	TIGR01670		KO:K03270		Bacteria;Proteobacteria;Deltaproteobacteria;unclassified Deltaproteobacteria;unclassified Deltaproteobacteria;unclassified Deltaproteobacteria;delta proteobacterium NaphS2;delta proteobacterium NaphS2
Ga0393266_0002931_5309_5497	Ga0393266_0002931	Desulfatiglandales01	d__Bacteria;p__Desulfobacterota;c__Desulfobacteria;o__Desulfatiglandales;f__HGW-15;g__DSXZ01	Bacteria;Desulfobacterota;Desulfobacteria;Desulfatiglandales			COG0759	COG0759	pfam01809	TIGR00278		KO:K08998	SM01234	Bacteria;Firmicutes;Clostridia;Clostridiales;Peptococcaceae;Desulfofarcimen;Desulfofarcimen intricatum;Desulfofarcimen intricatum NBRC 109411
Ga0393266_0001387_7460_7735	Ga0393266_0001387	Desulfatiglandales01	d__Bacteria;p__Desulfobacterota;c__Desulfobacteria;o__Desulfatiglandales;f__HGW-15;g__DSXZ01	Bacteria;Desulfobacterota;Desulfobacteria;Desulfatiglandales	addiction module HigA family antidote		COG3093	COG3093	pfam01381	TIGR02607			SM00530	Bacteria;Proteobacteria;Deltaproteobacteria;Desulfobacterales;Desulfobacteraceae;Desulfotignum;Desulfotignum phosphitoxidans;Desulfotignum phosphitoxidans FiPS-3, DSM 13687
Ga0393266_0009070_4349_4465	Ga0393266_0009070	Desulfatiglandales01	d__Bacteria;p__Desulfobacterota;c__Desulfobacteria;o__Desulfatiglandales;f__HGW-15;g__DSXZ01	Bacteria;Desulfobacterota;Desulfobacteria;Desulfatiglandales	CO dehydrogenase nickel-insertion accessory protein CooC1		COG3640
Ga0393266_0002220_3928_5001	Ga0393266_0002220	Desulfatiglandales01	d__Bacteria;p__Desulfobacterota;c__Desulfobacteria;o__Desulfatiglandales;f__HGW-15;g__DSXZ01	Bacteria;Desulfobacterota;Desulfobacteria;Desulfatiglandales	branched-chain amino acid aminotransferase	EC:2.6.1.42	COG0115	COG0115	pfam01063	TIGR01123		KO:K00826		Bacteria;Proteobacteria;Deltaproteobacteria;Desulfobacterales;Desulfobacteraceae;Desulfatiglans;Desulfatiglans anilini;Desulfatiglans anilini DSM 4660
Ga0393266_0012265_1546_1908	Ga0393266_0012265	Desulfatiglandales01	d__Bacteria;p__Desulfobacterota;c__Desulfobacteria;o__Desulfatiglandales;f__HGW-15;g__DSXZ01	Bacteria;Desulfobacterota;Desulfobacteria;Desulfatiglandales	CTP-dependent riboflavin kinase		COG1339	COG0546	pfam01982					Bacteria;Proteobacteria;Deltaproteobacteria;unclassified Deltaproteobacteria;unclassified Deltaproteobacteria;unclassified Deltaproteobacteria;delta proteobacterium NaphS2;delta proteobacterium NaphS2
Ga0393266_0008297_39_1193	Ga0393266_0008297	Desulfatiglandales01	d__Bacteria;p__Desulfobacterota;c__Desulfobacteria;o__Desulfatiglandales;f__HGW-15;g__DSXZ01	Bacteria;Desulfobacterota;Desulfobacteria;Desulfatiglandales				COG0613						Bacteria;Proteobacteria;Deltaproteobacteria;Desulfobacterales;Desulfobacteraceae;Desulfosarcina;Desulfosarcina cetonica;Desulfosarcina cetonica JCM 12296
Ga0393266_0000567_13256_14281	Ga0393266_0000567	Desulfatiglandales01	d__Bacteria;p__Desulfobacterota;c__Desulfobacteria;o__Desulfatiglandales;f__HGW-15;g__DSXZ01	Bacteria;Desulfobacterota;Desulfobacteria;Desulfatiglandales	pyruvate,water dikinase	EC:2.7.9.2	COG0574	COG0574	pfam01326			KO:K01007		Bacteria;Proteobacteria;Deltaproteobacteria;Desulfobacterales;Desulfobacteraceae;Desulfatiglans;Desulfatiglans anilini;Desulfatiglans anilini DSM 4660
Ga0393266_0006079_3237_4520	Ga0393266_0006079	Desulfatiglandales01	d__Bacteria;p__Desulfobacterota;c__Desulfobacteria;o__Desulfatiglandales;f__HGW-15;g__DSXZ01	Bacteria;Desulfobacterota;Desulfobacteria;Desulfatiglandales	lipopolysaccharide transport system ATP-binding protein		COG1134	COG1134	pfam00005 | pfam14524			KO:K09691	SM00382	Bacteria;Nitrospirae;Nitrospira;Nitrospirales;Nitrospiraceae;Nitrospira;Candidatus Nitrospira nitrosa;Candidatus Nitrospira nitrosa COMA1
Ga0393266_0000648_8390_12463	Ga0393266_0000648	Desulfatiglandales01	d__Bacteria;p__Desulfobacterota;c__Desulfobacteria;o__Desulfatiglandales;f__HGW-15;g__DSXZ01	Bacteria;Desulfobacterota;Desulfobacteria;Desulfatiglandales	DNA-directed RNA polymerase subunit beta'	EC:2.7.7.6	COG0086 | COG0086 | COG0086	COG0086	pfam04997 | pfam04998 | pfam04983 | pfam00623 | pfam05000 | pfam00623	TIGR02386		KO:K03046	SM00663	Bacteria;Proteobacteria;Deltaproteobacteria;Desulfobacterales;Desulfobacteraceae;Desulfatiglans;Desulfatiglans anilini;Desulfatiglans anilini DSM 4660
Ga0393266_0001679_6878_7657	Ga0393266_0001679	Desulfatiglandales01	d__Bacteria;p__Desulfobacterota;c__Desulfobacteria;o__Desulfatiglandales;f__HGW-15;g__DSXZ01	Bacteria;Desulfobacterota;Desulfobacteria;Desulfatiglandales	enoyl-CoA hydratase/carnithine racemase		COG1024	COG1024	pfam00378					Bacteria;Proteobacteria;Deltaproteobacteria;Desulfobacterales;Desulfobacteraceae;Desulfatiglans;Desulfatiglans anilini;Desulfatiglans anilini DSM 4660
Ga0393266_0006853_4465_4602	Ga0393266_0006853	Desulfatiglandales01	d__Bacteria;p__Desulfobacterota;c__Desulfobacteria;o__Desulfatiglandales;f__HGW-15;g__DSXZ01	Bacteria;Desulfobacterota;Desulfobacteria;Desulfatiglandales
Ga0393266_0012625_2521_3840	Ga0393266_0012625	Desulfatiglandales01	d__Bacteria;p__Desulfobacterota;c__Desulfobacteria;o__Desulfatiglandales;f__HGW-15;g__DSXZ01	Bacteria;Desulfobacterota;Desulfobacteria;Desulfatiglandales	acetyl-CoA synthetase	EC:6.2.1.1	COG0365	COG0365	pfam00501 | pfam13193	TIGR02188		KO:K01895		Bacteria;Firmicutes;Clostridia;Clostridiales;Peptococcaceae;Desulfallas;Desulfallas geothermicus;Desulfallas geothermicus DSM 3669
Ga0393266_0006068_3_251	Ga0393266_0006068	Desulfatiglandales01	d__Bacteria;p__Desulfobacterota;c__Desulfobacteria;o__Desulfatiglandales;f__HGW-15;g__DSXZ01	Bacteria;Desulfobacterota;Desulfobacteria;Desulfatiglandales	long-chain acyl-CoA synthetase	EC:6.2.1.3	COG1022	COG1022	pfam00501			KO:K01897		Bacteria;Proteobacteria;Deltaproteobacteria;Desulfobacterales;Desulfobacteraceae;Desulfatiglans;Desulfatiglans anilini;Desulfatiglans anilini DSM 4660
Ga0393266_0021732_2208_2387	Ga0393266_0021732	Desulfatiglandales01	d__Bacteria;p__Desulfobacterota;c__Desulfobacteria;o__Desulfatiglandales;f__HGW-15;g__DSXZ01	Bacteria;Desulfobacterota;Desulfobacteria;Desulfatiglandales
Ga0393266_0000567_1032_2192	Ga0393266_0000567	Desulfatiglandales01	d__Bacteria;p__Desulfobacterota;c__Desulfobacteria;o__Desulfatiglandales;f__HGW-15;g__DSXZ01	Bacteria;Desulfobacterota;Desulfobacteria;Desulfatiglandales	Fe-S oxidoreductase		COG0247	COG0247	pfam02754 | pfam02754 | pfam13534					Bacteria;Proteobacteria;Deltaproteobacteria;Desulfobacterales;Desulfobacteraceae;Desulfosarcina;Desulfosarcina variabilis;Desulfosarcina variabilis Montpellier
Ga0393266_0002052_8371_8787	Ga0393266_0002052	Desulfatiglandales01	d__Bacteria;p__Desulfobacterota;c__Desulfobacteria;o__Desulfatiglandales;f__HGW-15;g__DSXZ01	Bacteria;Desulfobacterota;Desulfobacteria;Desulfatiglandales	isoquinoline 1-oxidoreductase alpha subunit	EC:1.3.99.16	COG2080	COG2080	pfam01799			KO:K07302		Bacteria;Proteobacteria;Deltaproteobacteria;Syntrophobacterales;Syntrophobacteraceae;Syntrophobacter;Syntrophobacter fumaroxidans;Syntrophobacter fumaroxidans MPOB
Ga0393266_0000894_5459_6316	Ga0393266_0000894	Desulfatiglandales01	d__Bacteria;p__Desulfobacterota;c__Desulfobacteria;o__Desulfatiglandales;f__HGW-15;g__DSXZ01	Bacteria;Desulfobacterota;Desulfobacteria;Desulfatiglandales	phosphoribosyl 1,2-cyclic phosphate phosphodiesterase	EC:3.1.4.55	COG1235	COG1235	pfam12706			KO:K06167		Bacteria;Proteobacteria;Deltaproteobacteria;Desulfobacterales;Desulfobacteraceae;Desulfatiglans;Desulfatiglans anilini;Desulfatiglans anilini DSM 4660
Ga0393266_0016695_3186_3368	Ga0393266_0016695	Desulfatiglandales01	d__Bacteria;p__Desulfobacterota;c__Desulfobacteria;o__Desulfatiglandales;f__HGW-15;g__DSXZ01	Bacteria;Desulfobacterota;Desulfobacteria;Desulfatiglandales
Ga0393266_0003830_2103_2429	Ga0393266_0003830	Desulfatiglandales01	d__Bacteria;p__Desulfobacterota;c__Desulfobacteria;o__Desulfatiglandales;f__HGW-15;g__DSXZ01	Bacteria;Desulfobacterota;Desulfobacteria;Desulfatiglandales
Ga0393266_0001067_3359_5008	Ga0393266_0001067	Desulfatiglandales01	d__Bacteria;p__Desulfobacterota;c__Desulfobacteria;o__Desulfatiglandales;f__HGW-15;g__DSXZ01	Bacteria;Desulfobacterota;Desulfobacteria;Desulfatiglandales	NADH-quinone oxidoreductase subunit F	EC:1.6.5.3	COG0493 | COG0493	COG0493	pfam07992 | pfam00037			KO:K00335		Bacteria;Proteobacteria;Deltaproteobacteria;Desulfarculales;Desulfarculaceae;Desulfocarbo;Desulfocarbo indianensis;Desulfocarbo indianensis SCBM
Ga0393266_0001710_7223_7492	Ga0393266_0001710	Desulfatiglandales01	d__Bacteria;p__Desulfobacterota;c__Desulfobacteria;o__Desulfatiglandales;f__HGW-15;g__DSXZ01	Bacteria;Desulfobacterota;Desulfobacteria;Desulfatiglandales	small subunit ribosomal protein S15		COG0184	COG0184	pfam00312	TIGR00952		KO:K02956	SM01387	Bacteria;Proteobacteria;Deltaproteobacteria;Desulfobacterales;Desulfobacteraceae;Desulfatiglans;Desulfatiglans anilini;Desulfatiglans anilini DSM 4660
Ga0393266_0012331_2_1024	Ga0393266_0012331	Desulfatiglandales01	d__Bacteria;p__Desulfobacterota;c__Desulfobacteria;o__Desulfatiglandales;f__HGW-15;g__DSXZ01	Bacteria;Desulfobacterota;Desulfobacteria;Desulfatiglandales	magnesium chelatase family protein		COG0606	COG0606	pfam01078 | pfam13541	TIGR00368		KO:K07391	SM00382	Bacteria;Proteobacteria;Deltaproteobacteria;unclassified Deltaproteobacteria;unclassified Deltaproteobacteria;unclassified Deltaproteobacteria;delta proteobacterium NaphS2;delta proteobacterium NaphS2
Ga0393266_0022888_2114_2908	Ga0393266_0022888	Desulfatiglandales01	d__Bacteria;p__Desulfobacterota;c__Desulfobacteria;o__Desulfatiglandales;f__HGW-15;g__DSXZ01	Bacteria;Desulfobacterota;Desulfobacteria;Desulfatiglandales	glycosyltransferase involved in cell wall biosynthesis		COG0438	COG0438	pfam00534		GT4(64-207)			Bacteria;Proteobacteria;Deltaproteobacteria;Desulfobacterales;Desulfobulbaceae;Desulfobulbus;Desulfobulbus japonicus;Desulfobulbus japonicus DSM 18378
Ga0393266_0004448_3182_3709	Ga0393266_0004448	Desulfatiglandales01	d__Bacteria;p__Desulfobacterota;c__Desulfobacteria;o__Desulfatiglandales;f__HGW-15;g__DSXZ01	Bacteria;Desulfobacterota;Desulfobacteria;Desulfatiglandales	ribonuclease HI	EC:3.1.26.4	COG0328	COG0328	pfam00075			KO:K03469		Bacteria;Proteobacteria;Deltaproteobacteria;unclassified Deltaproteobacteria;unclassified Deltaproteobacteria;unclassified Deltaproteobacteria;delta proteobacterium NaphS2;delta proteobacterium NaphS2
Ga0393266_0001011_7639_8118	Ga0393266_0001011	Desulfatiglandales01	d__Bacteria;p__Desulfobacterota;c__Desulfobacteria;o__Desulfatiglandales;f__HGW-15;g__DSXZ01	Bacteria;Desulfobacterota;Desulfobacteria;Desulfatiglandales	prolyl-tRNA editing enzyme YbaK/EbsC (Cys-tRNA(Pro) deacylase)		COG2606	COG2606	pfam04073					Bacteria;Firmicutes;Clostridia;Clostridiales;Clostridiaceae;Clostridium;Clostridium intestinale;Clostridium intestinale DSM 6191
Ga0393266_0001392_9996_10385	Ga0393266_0001392	Desulfatiglandales01	d__Bacteria;p__Desulfobacterota;c__Desulfobacteria;o__Desulfatiglandales;f__HGW-15;g__DSXZ01	Bacteria;Desulfobacterota;Desulfobacteria;Desulfatiglandales
Ga0393266_0004427_2689_3894	Ga0393266_0004427	Desulfatiglandales01	d__Bacteria;p__Desulfobacterota;c__Desulfobacteria;o__Desulfatiglandales;f__HGW-15;g__DSXZ01	Bacteria;Desulfobacterota;Desulfobacteria;Desulfatiglandales	uncharacterized protein (UPF0261 family)		COG5441	COG5441	pfam06792					Bacteria;Proteobacteria;Deltaproteobacteria;Desulfobacterales;Desulfobacteraceae;Desulfatiglans;Desulfatiglans anilini;Desulfatiglans anilini DSM 4660
Ga0393266_0005457_863_1321	Ga0393266_0005457	Desulfatiglandales01	d__Bacteria;p__Desulfobacterota;c__Desulfobacteria;o__Desulfatiglandales;f__HGW-15;g__DSXZ01	Bacteria;Desulfobacterota;Desulfobacteria;Desulfatiglandales				arCOG05205						Bacteria;Proteobacteria;Deltaproteobacteria;Myxococcales;Polyangiaceae;Sorangium;Sorangium cellulosum;Sorangium cellulosum So0157-25
Ga0393266_0026668_1511_1930	Ga0393266_0026668	Desulfatiglandales01	d__Bacteria;p__Desulfobacterota;c__Desulfobacteria;o__Desulfatiglandales;f__HGW-15;g__DSXZ01	Bacteria;Desulfobacterota;Desulfobacteria;Desulfatiglandales	predicted nucleic acid-binding protein		COG5573	COG5573	pfam01850				SM00670 | SM00670	Bacteria;Proteobacteria;Gammaproteobacteria;Chromatiales;Ectothiorhodospiraceae;Thioalkalivibrio;Thioalkalivibrio sp. AKL19;Thioalkalivibrio sp. AKL19
Ga0393266_0000567_9289_10983	Ga0393266_0000567	Desulfatiglandales01	d__Bacteria;p__Desulfobacterota;c__Desulfobacteria;o__Desulfatiglandales;f__HGW-15;g__DSXZ01	Bacteria;Desulfobacterota;Desulfobacteria;Desulfatiglandales	aldehyde:ferredoxin oxidoreductase	EC:1.2.7.5	COG2414	COG2414	pfam01314 | pfam02730			KO:K03738	SM00790	Bacteria;Proteobacteria;Deltaproteobacteria;Desulfobacterales;Desulfobacteraceae;Desulfatiglans;Desulfatiglans anilini;Desulfatiglans anilini DSM 4660
Ga0393266_0003632_478_696	Ga0393266_0003632	Desulfatiglandales01	d__Bacteria;p__Desulfobacterota;c__Desulfobacteria;o__Desulfatiglandales;f__HGW-15;g__DSXZ01	Bacteria;Desulfobacterota;Desulfobacteria;Desulfatiglandales
Ga0393266_0013096_2131_2322	Ga0393266_0013096	Desulfatiglandales01	d__Bacteria;p__Desulfobacterota;c__Desulfobacteria;o__Desulfatiglandales;f__HGW-15;g__DSXZ01	Bacteria;Desulfobacterota;Desulfobacteria;Desulfatiglandales
Ga0393266_0004720_3213_3452	Ga0393266_0004720	Desulfatiglandales01	d__Bacteria;p__Desulfobacterota;c__Desulfobacteria;o__Desulfatiglandales;f__HGW-15;g__DSXZ01	Bacteria;Desulfobacterota;Desulfobacteria;Desulfatiglandales	ferrous iron transport protein A		COG1918	COG1918	pfam04023			KO:K04758	SM00899	Bacteria;Nitrospirae;Nitrospira;Nitrospirales;Nitrospiraceae;Thermodesulfovibrio;Thermodesulfovibrio sp. N1;Thermodesulfovibrio sp. N1
Ga0393266_0001392_2024_3835	Ga0393266_0001392	Desulfatiglandales01	d__Bacteria;p__Desulfobacterota;c__Desulfobacteria;o__Desulfatiglandales;f__HGW-15;g__DSXZ01	Bacteria;Desulfobacterota;Desulfobacteria;Desulfatiglandales	DNA mismatch repair protein MutL		COG0323 | COG0323	COG0323	pfam08676 | pfam01119 | pfam13589	TIGR00585		KO:K03572	SM01340 | SM00853	Bacteria;Proteobacteria;Deltaproteobacteria;unclassified Deltaproteobacteria;unclassified Deltaproteobacteria;unclassified Deltaproteobacteria;delta proteobacterium NaphS2;delta proteobacterium NaphS2
Ga0393266_0009664_3570_4343	Ga0393266_0009664	Desulfatiglandales01	d__Bacteria;p__Desulfobacterota;c__Desulfobacteria;o__Desulfatiglandales;f__HGW-15;g__DSXZ01	Bacteria;Desulfobacterota;Desulfobacteria;Desulfatiglandales
Ga0393266_0001387_1056_1208	Ga0393266_0001387	Desulfatiglandales01	d__Bacteria;p__Desulfobacterota;c__Desulfobacteria;o__Desulfatiglandales;f__HGW-15;g__DSXZ01	Bacteria;Desulfobacterota;Desulfobacteria;Desulfatiglandales	ribosomal protein S27E		COG2051							Bacteria;Proteobacteria;Deltaproteobacteria;Syntrophobacterales;Syntrophorhabdaceae;Syntrophorhabdus;Syntrophorhabdus aromaticivorans;Syntrophorhabdus aromaticivorans UI
Ga0393266_0002787_2970_5099	Ga0393266_0002787	Desulfatiglandales01	d__Bacteria;p__Desulfobacterota;c__Desulfobacteria;o__Desulfatiglandales;f__HGW-15;g__DSXZ01	Bacteria;Desulfobacterota;Desulfobacteria;Desulfatiglandales	acetyltransferase		COG1042 | COG1042	COG1042	pfam13549 | pfam13607 | pfam13380			KO:K09181	SM00881	Bacteria;Proteobacteria;Deltaproteobacteria;Desulfobacterales;Desulfobacteraceae;Desulfatiglans;Desulfatiglans anilini;Desulfatiglans anilini DSM 4660
Ga0393266_0002787_719_1285	Ga0393266_0002787	Desulfatiglandales01	d__Bacteria;p__Desulfobacterota;c__Desulfobacteria;o__Desulfatiglandales;f__HGW-15;g__DSXZ01	Bacteria;Desulfobacterota;Desulfobacteria;Desulfatiglandales	tRNA-specific 2-thiouridylase	EC:2.8.1.-	COG0482	COG0482	pfam03054			KO:K00566		Bacteria;Proteobacteria;Deltaproteobacteria;unclassified Deltaproteobacteria;unclassified Deltaproteobacteria;unclassified Deltaproteobacteria;delta proteobacterium NaphS2;delta proteobacterium NaphS2
Ga0393266_0004965_2674_3063	Ga0393266_0004965	Desulfatiglandales01	d__Bacteria;p__Desulfobacterota;c__Desulfobacteria;o__Desulfatiglandales;f__HGW-15;g__DSXZ01	Bacteria;Desulfobacterota;Desulfobacteria;Desulfatiglandales	GxxExxY protein			COG0614	pfam13366	TIGR04256				Bacteria;Planctomycetes;Candidatus Brocadiae;Candidatus Brocadiales;Candidatus Brocadiaceae;Candidatus Brocadia;Candidatus Brocadia sinica;Candidatus Brocadia sinica JPN1
Ga0393266_0023606_1_159	Ga0393266_0023606	Desulfatiglandales01	d__Bacteria;p__Desulfobacterota;c__Desulfobacteria;o__Desulfatiglandales;f__HGW-15;g__DSXZ01	Bacteria;Desulfobacterota;Desulfobacteria;Desulfatiglandales
Ga0393266_0004718_1855_2595	Ga0393266_0004718	Desulfatiglandales01	d__Bacteria;p__Desulfobacterota;c__Desulfobacteria;o__Desulfatiglandales;f__HGW-15;g__DSXZ01	Bacteria;Desulfobacterota;Desulfobacteria;Desulfatiglandales	tetratricopeptide (TPR) repeat protein		COG0457		pfam13424 | pfam13414 | pfam13414				SM00028 | SM00028 | SM00028 | SM00028 | SM00028 | SM00028	Bacteria;Proteobacteria;Deltaproteobacteria;unclassified Deltaproteobacteria;unclassified Deltaproteobacteria;unclassified Deltaproteobacteria;delta proteobacterium NaphS2;delta proteobacterium NaphS2
Ga0393266_0001497_3213_4130	Ga0393266_0001497	Desulfatiglandales01	d__Bacteria;p__Desulfobacterota;c__Desulfobacteria;o__Desulfatiglandales;f__HGW-15;g__DSXZ01	Bacteria;Desulfobacterota;Desulfobacteria;Desulfatiglandales	excisionase family DNA binding protein		COG1910 | COG3311	COG1910	pfam12727 | pfam12728	TIGR01764				Bacteria;Proteobacteria;Deltaproteobacteria;Syntrophobacterales;Syntrophaceae;Syntrophus;Syntrophus gentianae;Syntrophus gentianae DSM 8423
Ga0393266_0009667_3791_4321	Ga0393266_0009667	Desulfatiglandales01	d__Bacteria;p__Desulfobacterota;c__Desulfobacteria;o__Desulfatiglandales;f__HGW-15;g__DSXZ01	Bacteria;Desulfobacterota;Desulfobacteria;Desulfatiglandales	paraquat-inducible protein B		COG3008	COG1463				KO:K06192		Bacteria;Proteobacteria;Deltaproteobacteria;Desulfovibrionales;Desulfovibrionaceae;Desulfovibrio;Desulfovibrio vulgaris;Desulfovibrio vulgaris Miyazaki F
Ga0393266_0002052_6398_6577	Ga0393266_0002052	Desulfatiglandales01	d__Bacteria;p__Desulfobacterota;c__Desulfobacteria;o__Desulfatiglandales;f__HGW-15;g__DSXZ01	Bacteria;Desulfobacterota;Desulfobacteria;Desulfatiglandales
Ga0393266_0006563_2_964	Ga0393266_0006563	Desulfatiglandales01	d__Bacteria;p__Desulfobacterota;c__Desulfobacteria;o__Desulfatiglandales;f__HGW-15;g__DSXZ01	Bacteria;Desulfobacterota;Desulfobacteria;Desulfatiglandales	EmrB/QacA subfamily drug resistance transporter		COG0477 | COG0477	COG0477	pfam07690	TIGR00711				Archaea;Euryarchaeota;Thermococci;Thermococcales;Thermococcaceae;Thermococcus;Thermococcus sibiricus;Thermococcus sibiricus MM 739
Ga0393266_0031326_1715_1918	Ga0393266_0031326	Desulfatiglandales01	d__Bacteria;p__Desulfobacterota;c__Desulfobacteria;o__Desulfatiglandales;f__HGW-15;g__DSXZ01	Bacteria;Desulfobacterota;Desulfobacteria;Desulfatiglandales				2E32K						Bacteria;Proteobacteria;Deltaproteobacteria;Desulfobacterales;Desulfobacteraceae;Desulfatiglans;Desulfatiglans anilini;Desulfatiglans anilini DSM 4660
Ga0393266_0002052_461_1519	Ga0393266_0002052	Desulfatiglandales01	d__Bacteria;p__Desulfobacterota;c__Desulfobacteria;o__Desulfatiglandales;f__HGW-15;g__DSXZ01	Bacteria;Desulfobacterota;Desulfobacteria;Desulfatiglandales	uncharacterized protein (DUF362 family)		COG2006	COG2006	pfam04015					Bacteria;Proteobacteria;Deltaproteobacteria;unclassified Deltaproteobacteria;unclassified Deltaproteobacteria;unclassified Deltaproteobacteria;delta proteobacterium NaphS2;delta proteobacterium NaphS2
Ga0393266_0000894_4324_5379	Ga0393266_0000894	Desulfatiglandales01	d__Bacteria;p__Desulfobacterota;c__Desulfobacteria;o__Desulfatiglandales;f__HGW-15;g__DSXZ01	Bacteria;Desulfobacterota;Desulfobacteria;Desulfatiglandales	phosphoribosylformylglycinamidine cyclo-ligase	EC:6.3.3.1	COG0150	COG0150	pfam02769 | pfam00586	TIGR00878		KO:K01933		Bacteria;Proteobacteria;Deltaproteobacteria;unclassified Deltaproteobacteria;unclassified Deltaproteobacteria;unclassified Deltaproteobacteria;delta proteobacterium NaphS2;delta proteobacterium NaphS2
Ga0393266_0006079_1682_2326	Ga0393266_0006079	Desulfatiglandales01	d__Bacteria;p__Desulfobacterota;c__Desulfobacteria;o__Desulfatiglandales;f__HGW-15;g__DSXZ01	Bacteria;Desulfobacterota;Desulfobacteria;Desulfatiglandales	SAM-dependent methyltransferase		COG0500	COG0500	pfam08241					Archaea;Euryarchaeota;Methanomicrobia;Methanomicrobiales;Methanoregulaceae;Methanosphaerula;Methanosphaerula palustris;Methanosphaerula palustris E1-9c, DSM 19958
Ga0393266_0000648_2_2260	Ga0393266_0000648	Desulfatiglandales01	d__Bacteria;p__Desulfobacterota;c__Desulfobacteria;o__Desulfatiglandales;f__HGW-15;g__DSXZ01	Bacteria;Desulfobacterota;Desulfobacteria;Desulfatiglandales	DNA-directed RNA polymerase subunit beta	EC:2.7.7.6	COG0085	COG0085	pfam04565 | pfam04563 | pfam10385 | pfam04561 | pfam04561	TIGR02013		KO:K03043		Bacteria;Proteobacteria;Deltaproteobacteria;Desulfobacterales;Desulfobacteraceae;Desulfatiglans;Desulfatiglans anilini;Desulfatiglans anilini DSM 4660
Ga0393266_0006079_5158_5316	Ga0393266_0006079	Desulfatiglandales01	d__Bacteria;p__Desulfobacterota;c__Desulfobacteria;o__Desulfatiglandales;f__HGW-15;g__DSXZ01	Bacteria;Desulfobacterota;Desulfobacteria;Desulfatiglandales	lipopolysaccharide transport system permease protein		COG1682	COG1682				KO:K09690		Bacteria;Chloroflexi;Ardenticatenia;Ardenticatenales;Ardenticatenaceae;Candidatus Promineofilum;Candidatus Promineofilum breve;Candidatus Promineofilum breve Cfx-K
Ga0393266_0004641_5699_6019	Ga0393266_0004641	Desulfatiglandales01	d__Bacteria;p__Desulfobacterota;c__Desulfobacteria;o__Desulfatiglandales;f__HGW-15;g__DSXZ01	Bacteria;Desulfobacterota;Desulfobacteria;Desulfatiglandales	polyferredoxin		COG0348	COG0348	pfam12801					Bacteria;Proteobacteria;Deltaproteobacteria;Desulfobacterales;Desulfobacteraceae;Desulfatiglans;Desulfatiglans anilini;Desulfatiglans anilini DSM 4660
Ga0393266_0021732_295_519	Ga0393266_0021732	Desulfatiglandales01	d__Bacteria;p__Desulfobacterota;c__Desulfobacteria;o__Desulfatiglandales;f__HGW-15;g__DSXZ01	Bacteria;Desulfobacterota;Desulfobacteria;Desulfatiglandales
Ga0393266_0021732_625_2205	Ga0393266_0021732	Desulfatiglandales01	d__Bacteria;p__Desulfobacterota;c__Desulfobacteria;o__Desulfatiglandales;f__HGW-15;g__DSXZ01	Bacteria;Desulfobacterota;Desulfobacteria;Desulfatiglandales				COG3385	pfam14706 | pfam02281					Bacteria;Planctomycetes;Candidatus Brocadiae;Candidatus Brocadiales;Candidatus Brocadiaceae;Candidatus Kuenenia;Candidatus Kuenenia stuttgartiensis;Candidatus Kuenenia stuttgartiensis MBR1
Ga0393266_0006068_1048_1839	Ga0393266_0006068	Desulfatiglandales01	d__Bacteria;p__Desulfobacterota;c__Desulfobacteria;o__Desulfatiglandales;f__HGW-15;g__DSXZ01	Bacteria;Desulfobacterota;Desulfobacteria;Desulfatiglandales	branched-chain amino acid transport system ATP-binding protein		COG0411	COG0411	pfam00005 | pfam12399			KO:K01995	SM00382	Bacteria;Proteobacteria;Deltaproteobacteria;unclassified Deltaproteobacteria;unclassified Deltaproteobacteria;unclassified Deltaproteobacteria;delta proteobacterium NaphS2;delta proteobacterium NaphS2
Ga0393266_0013976_1118_1609	Ga0393266_0013976	Desulfatiglandales01	d__Bacteria;p__Desulfobacterota;c__Desulfobacteria;o__Desulfatiglandales;f__HGW-15;g__DSXZ01	Bacteria;Desulfobacterota;Desulfobacteria;Desulfatiglandales	FixJ family two-component response regulator		COG4566	COG0589	pfam00072					Bacteria;Proteobacteria;Deltaproteobacteria;Desulfobacterales;Desulfobacteraceae;Desulfatiglans;Desulfatiglans anilini;Desulfatiglans anilini DSM 4660
Ga0393266_0002794_4729_5769	Ga0393266_0002794	Desulfatiglandales01	d__Bacteria;p__Desulfobacterota;c__Desulfobacteria;o__Desulfatiglandales;f__HGW-15;g__DSXZ01	Bacteria;Desulfobacterota;Desulfobacteria;Desulfatiglandales	nitrate reductase gamma subunit		COG2181	COG2181	pfam02665					Bacteria;Proteobacteria;Deltaproteobacteria;Desulfobacterales;Desulfobacteraceae;Desulfatiglans;Desulfatiglans anilini;Desulfatiglans anilini DSM 4660
Ga0393266_0012013_2517_2747	Ga0393266_0012013	Desulfatiglandales01	d__Bacteria;p__Desulfobacterota;c__Desulfobacteria;o__Desulfatiglandales;f__HGW-15;g__DSXZ01	Bacteria;Desulfobacterota;Desulfobacteria;Desulfatiglandales	predicted DNA binding CopG/RHH family protein		COG5304	COG5304						Bacteria;Proteobacteria;Deltaproteobacteria;Desulfobacterales;Desulfobacteraceae;Desulfotignum;Desulfotignum phosphitoxidans;Desulfotignum phosphitoxidans FiPS-3, DSM 13687
Ga0393266_0001710_2611_5337	Ga0393266_0001710	Desulfatiglandales01	d__Bacteria;p__Desulfobacterota;c__Desulfobacteria;o__Desulfatiglandales;f__HGW-15;g__DSXZ01	Bacteria;Desulfobacterota;Desulfobacteria;Desulfatiglandales	translation initiation factor IF-2		COG0532	COG0532	pfam11987 | pfam00009 | pfam04760 | pfam04760	TIGR00487		KO:K02519		Bacteria;Proteobacteria;Deltaproteobacteria;Desulfobacterales;Desulfobacteraceae;Desulfatiglans;Desulfatiglans anilini;Desulfatiglans anilini DSM 4660
Ga0393266_0000807_11212_11838	Ga0393266_0000807	Desulfatiglandales01	d__Bacteria;p__Desulfobacterota;c__Desulfobacteria;o__Desulfatiglandales;f__HGW-15;g__DSXZ01	Bacteria;Desulfobacterota;Desulfobacteria;Desulfatiglandales	Na+-transporting NADH:ubiquinone oxidoreductase subunit D	EC:1.6.5.-	COG1347	COG1347	pfam02508	TIGR01939		KO:K00349		Bacteria;Proteobacteria;Deltaproteobacteria;Syntrophobacterales;Syntrophobacteraceae;Desulfoglaeba;Desulfoglaeba alkanexedens;Desulfoglaeba alkanexedens ALDC
Ga0393266_0003142_3902_5044	Ga0393266_0003142	Desulfatiglandales01	d__Bacteria;p__Desulfobacterota;c__Desulfobacteria;o__Desulfatiglandales;f__HGW-15;g__DSXZ01	Bacteria;Desulfobacterota;Desulfobacteria;Desulfatiglandales	aspartate--ammonia ligase	EC:6.3.1.1	COG2502	COG2502	pfam03590	TIGR00669	GH38(8)	KO:K01914		Bacteria;Latescibacteria;unclassified Latescibacteria;unclassified Latescibacteria;unclassified Latescibacteria;Candidatus Latescibacter;anaerobius;Candidatus Latescibacter anaerobius SCGC AAA252-E07 (contamination screened)
Ga0393266_0009334_3429_3959	Ga0393266_0009334	Desulfatiglandales01	d__Bacteria;p__Desulfobacterota;c__Desulfobacteria;o__Desulfatiglandales;f__HGW-15;g__DSXZ01	Bacteria;Desulfobacterota;Desulfobacteria;Desulfatiglandales	predicted DsbA family dithiol-disulfide isomerase		COG2761	COG2761	pfam01323					Bacteria;Spirochaetes;Spirochaetia;Spirochaetales;Spirochaetaceae;Alkalispirochaeta;Alkalispirochaeta odontotermitis;Alkalispirochaeta odontotermitis JC202
Ga0393266_0003642_3094_3828	Ga0393266_0003642	Desulfatiglandales01	d__Bacteria;p__Desulfobacterota;c__Desulfobacteria;o__Desulfatiglandales;f__HGW-15;g__DSXZ01	Bacteria;Desulfobacterota;Desulfobacteria;Desulfatiglandales	lipopolysaccharide export system ATP-binding protein	EC:3.6.3.-	COG1137	COG1137	pfam00005	TIGR04406		KO:K06861	SM00382	Bacteria;Proteobacteria;Deltaproteobacteria;unclassified Deltaproteobacteria;unclassified Deltaproteobacteria;unclassified Deltaproteobacteria;delta proteobacterium NaphS2;delta proteobacterium NaphS2
Ga0393266_0003999_5769_6422	Ga0393266_0003999	Desulfatiglandales01	d__Bacteria;p__Desulfobacterota;c__Desulfobacteria;o__Desulfatiglandales;f__HGW-15;g__DSXZ01	Bacteria;Desulfobacterota;Desulfobacteria;Desulfatiglandales	restriction system protein		COG1715	COG1715	pfam04471			KO:K07448		Bacteria;Nitrospirae;Nitrospira;Nitrospirales;Nitrospiraceae;Nitrospira;Candidatus Nitrospira nitrosa;Candidatus Nitrospira nitrosa COMA1
Ga0393266_0004448_3880_4857	Ga0393266_0004448	Desulfatiglandales01	d__Bacteria;p__Desulfobacterota;c__Desulfobacteria;o__Desulfatiglandales;f__HGW-15;g__DSXZ01	Bacteria;Desulfobacterota;Desulfobacteria;Desulfatiglandales										Bacteria;Proteobacteria;Deltaproteobacteria;Syntrophobacterales;Syntrophobacteraceae;Desulfacinum;Desulfacinum hydrothermale;Desulfacinum hydrothermale DSM 13146
Ga0393266_0004444_1655_2188	Ga0393266_0004444	Desulfatiglandales01	d__Bacteria;p__Desulfobacterota;c__Desulfobacteria;o__Desulfatiglandales;f__HGW-15;g__DSXZ01	Bacteria;Desulfobacterota;Desulfobacteria;Desulfatiglandales	large subunit ribosomal protein L25			COG1825	pfam14693 | pfam01386	TIGR00731		KO:K02897		Bacteria;Proteobacteria;Deltaproteobacteria;Desulfobacterales;Desulfobacteraceae;Desulfatiglans;Desulfatiglans anilini;Desulfatiglans anilini DSM 4660
Ga0393266_0001011_2670_4268	Ga0393266_0001011	Desulfatiglandales01	d__Bacteria;p__Desulfobacterota;c__Desulfobacteria;o__Desulfatiglandales;f__HGW-15;g__DSXZ01	Bacteria;Desulfobacterota;Desulfobacteria;Desulfatiglandales	alkylation response protein AidB-like acyl-CoA dehydrogenase		COG1960 | COG1960	COG1960	pfam00441 | pfam02770 | pfam02771					Bacteria;Proteobacteria;Deltaproteobacteria;unclassified Deltaproteobacteria;unclassified Deltaproteobacteria;unclassified Deltaproteobacteria;delta proteobacterium NaphS2;delta proteobacterium NaphS2
Ga0393266_0002794_5809_6360	Ga0393266_0002794	Desulfatiglandales01	d__Bacteria;p__Desulfobacterota;c__Desulfobacteria;o__Desulfatiglandales;f__HGW-15;g__DSXZ01	Bacteria;Desulfobacterota;Desulfobacteria;Desulfatiglandales				2CDHP	pfam14361					Bacteria;Firmicutes;Clostridia;Thermoanaerobacterales;Thermoanaerobacteraceae;Calderihabitans;Calderihabitans maritimus;Calderihabitans maritimus KKC1
Ga0393266_0002220_8293_8415	Ga0393266_0002220	Desulfatiglandales01	d__Bacteria;p__Desulfobacterota;c__Desulfobacteria;o__Desulfatiglandales;f__HGW-15;g__DSXZ01	Bacteria;Desulfobacterota;Desulfobacteria;Desulfatiglandales
Ga0393266_0003632_800_1015	Ga0393266_0003632	Desulfatiglandales01	d__Bacteria;p__Desulfobacterota;c__Desulfobacteria;o__Desulfatiglandales;f__HGW-15;g__DSXZ01	Bacteria;Desulfobacterota;Desulfobacteria;Desulfatiglandales
Ga0393266_0004718_5883_5975	Ga0393266_0004718	Desulfatiglandales01	d__Bacteria;p__Desulfobacterota;c__Desulfobacteria;o__Desulfatiglandales;f__HGW-15;g__DSXZ01	Bacteria;Desulfobacterota;Desulfobacteria;Desulfatiglandales										Bacteria;Proteobacteria;Deltaproteobacteria;Desulfobacterales;Desulfobacteraceae;Desulfatiglans;Desulfatiglans anilini;Desulfatiglans anilini DSM 4660
Ga0393266_0003126_6740_7168	Ga0393266_0003126	Desulfatiglandales01	d__Bacteria;p__Desulfobacterota;c__Desulfobacteria;o__Desulfatiglandales;f__HGW-15;g__DSXZ01	Bacteria;Desulfobacterota;Desulfobacteria;Desulfatiglandales	methylglyoxal synthase	EC:4.2.3.3	COG1803	COG1803	pfam02142	TIGR00160		KO:K01734		Bacteria;Proteobacteria;Deltaproteobacteria;Syntrophobacterales;Syntrophobacteraceae;Syntrophobacter;Syntrophobacter fumaroxidans;Syntrophobacter fumaroxidans MPOB
Ga0393266_0015980_2694_3026	Ga0393266_0015980	Desulfatiglandales01	d__Bacteria;p__Desulfobacterota;c__Desulfobacteria;o__Desulfatiglandales;f__HGW-15;g__DSXZ01	Bacteria;Desulfobacterota;Desulfobacteria;Desulfatiglandales				2EDMA
Ga0393266_0002220_7366_8130	Ga0393266_0002220	Desulfatiglandales01	d__Bacteria;p__Desulfobacterota;c__Desulfobacteria;o__Desulfatiglandales;f__HGW-15;g__DSXZ01	Bacteria;Desulfobacterota;Desulfobacteria;Desulfatiglandales	glyoxylase-like metal-dependent hydrolase (beta-lactamase superfamily II)		COG0491	COG0491	pfam00753				SM00849	Bacteria;Proteobacteria;Deltaproteobacteria;unclassified Deltaproteobacteria;unclassified Deltaproteobacteria;unclassified Deltaproteobacteria;delta proteobacterium NaphS2;delta proteobacterium NaphS2
Ga0393266_0005457_2414_2611	Ga0393266_0005457	Desulfatiglandales01	d__Bacteria;p__Desulfobacterota;c__Desulfobacteria;o__Desulfatiglandales;f__HGW-15;g__DSXZ01	Bacteria;Desulfobacterota;Desulfobacteria;Desulfatiglandales
Ga0393266_0003999_3820_4293	Ga0393266_0003999	Desulfatiglandales01	d__Bacteria;p__Desulfobacterota;c__Desulfobacteria;o__Desulfatiglandales;f__HGW-15;g__DSXZ01	Bacteria;Desulfobacterota;Desulfobacteria;Desulfatiglandales	heterodisulfide reductase subunit C	EC:1.8.98.1	COG1150	COG1150	pfam13534			KO:K03390		Bacteria;Proteobacteria;Deltaproteobacteria;unclassified Deltaproteobacteria;unclassified Deltaproteobacteria;unclassified Deltaproteobacteria;delta proteobacterium NaphS2;delta proteobacterium NaphS2
Ga0393266_0030391_523_1404	Ga0393266_0030391	Desulfatiglandales01	d__Bacteria;p__Desulfobacterota;c__Desulfobacteria;o__Desulfatiglandales;f__HGW-15;g__DSXZ01	Bacteria;Desulfobacterota;Desulfobacteria;Desulfatiglandales	sn-glycerol 3-phosphate transport system permease protein		COG1175	COG1175	pfam00528			KO:K05814		Bacteria;Spirochaetes;Spirochaetia;Spirochaetales;Spirochaetaceae;Alkalispirochaeta;Alkalispirochaeta odontotermitis;Alkalispirochaeta odontotermitis JC202
Ga0393266_0002787_2785_2970	Ga0393266_0002787	Desulfatiglandales01	d__Bacteria;p__Desulfobacterota;c__Desulfobacteria;o__Desulfatiglandales;f__HGW-15;g__DSXZ01	Bacteria;Desulfobacterota;Desulfobacteria;Desulfatiglandales
Ga0393266_0009679_2425_3489	Ga0393266_0009679	Desulfatiglandales01	d__Bacteria;p__Desulfobacterota;c__Desulfobacteria;o__Desulfatiglandales;f__HGW-15;g__DSXZ01	Bacteria;Desulfobacterota;Desulfobacteria;Desulfatiglandales	CelD/BcsL family acetyltransferase involved in cellulose biosynthesis		COG5653	COG5653	pfam13480					Bacteria;Nitrospirae;Nitrospira;Nitrospirales;Nitrospiraceae;Nitrospira;Candidatus Nitrospira inopinata;Candidatus Nitrospira inopinata ENR4
Ga0393266_0002409_1481_7537	Ga0393266_0002409	Desulfatiglandales01	d__Bacteria;p__Desulfobacterota;c__Desulfobacteria;o__Desulfatiglandales;f__HGW-15;g__DSXZ01	Bacteria;Desulfobacterota;Desulfobacteria;Desulfatiglandales	PAS domain S-box-containing protein		COG0642 | COG0784 | COG0784	COG0784	pfam02518 | pfam00072 | pfam00072 | pfam00512 | pfam12860 | pfam13185 | pfam13185 | pfam08448 | pfam01627	TIGR00229			SM00448 | SM00448 | SM00065 | SM00065 | SM00387 | SM00388 | SM00091 | SM00073 | SM00989 | SM00989 | SM00086	Bacteria;Proteobacteria;Deltaproteobacteria;Desulfovibrionales;Desulfovibrionaceae;Desulfovibrio;Desulfovibrio ferrophilus;Desulfovibrio ferrophilus IS5
Ga0393266_0000669_30_1097	Ga0393266_0000669	Desulfatiglandales01	d__Bacteria;p__Desulfobacterota;c__Desulfobacteria;o__Desulfatiglandales;f__HGW-15;g__DSXZ01	Bacteria;Desulfobacterota;Desulfobacteria;Desulfatiglandales	uncharacterized caspase-like protein		COG4249	COG0726	pfam00656					Bacteria;Nitrospirae;Nitrospira;Nitrospirales;Nitrospiraceae;Nitrospira;Nitrospira japonica;Nitrospira japonica NJ11
Ga0393266_0021032_781_1437	Ga0393266_0021032	Desulfatiglandales01	d__Bacteria;p__Desulfobacterota;c__Desulfobacteria;o__Desulfatiglandales;f__HGW-15;g__DSXZ01	Bacteria;Desulfobacterota;Desulfobacteria;Desulfatiglandales			COG1611	COG1611	pfam03641	TIGR00730		KO:K06966		Bacteria;Proteobacteria;Deltaproteobacteria;Desulfobacterales;Desulfobacteraceae;Desulfatiglans;Desulfatiglans anilini;Desulfatiglans anilini DSM 4660
Ga0393266_0014824_647_805	Ga0393266_0014824	Desulfatiglandales01	d__Bacteria;p__Desulfobacterota;c__Desulfobacteria;o__Desulfatiglandales;f__HGW-15;g__DSXZ01	Bacteria;Desulfobacterota;Desulfobacteria;Desulfatiglandales	alkyl sulfatase BDS1-like metallo-beta-lactamase superfamily hydrolase		COG2015	COG2015	pfam14863					Bacteria;Proteobacteria;Alphaproteobacteria;Rhodobacterales;Rhodobacteraceae;Labrenzia;Labrenzia aggregata;Labrenzia aggregata IAM 12614
Ga0393266_0006563_1730_2809	Ga0393266_0006563	Desulfatiglandales01	d__Bacteria;p__Desulfobacterota;c__Desulfobacteria;o__Desulfatiglandales;f__HGW-15;g__DSXZ01	Bacteria;Desulfobacterota;Desulfobacteria;Desulfatiglandales	zinc/manganese transport system substrate-binding protein/zinc transport system substrate-binding protein		COG0803	COG0803	pfam01297			KO:K02077 | KO:K09815		Bacteria;Proteobacteria;Deltaproteobacteria;Desulfobacterales;Desulfobulbaceae;Desulfobulbus;Desulfobulbus sp. oral taxon 041;Desulfobulbus sp. oral taxon 041 Dsb4
Ga0393266_0008297_4122_4496	Ga0393266_0008297	Desulfatiglandales01	d__Bacteria;p__Desulfobacterota;c__Desulfobacteria;o__Desulfatiglandales;f__HGW-15;g__DSXZ01	Bacteria;Desulfobacterota;Desulfobacteria;Desulfatiglandales	DnaK suppressor protein		COG1734	COG1734	pfam01258	TIGR02420		KO:K06204		Bacteria;Proteobacteria;Deltaproteobacteria;Desulfobacterales;Desulfobacteraceae;Desulfatiglans;Desulfatiglans anilini;Desulfatiglans anilini DSM 4660
Ga0393266_0009210_2583_3221	Ga0393266_0009210	Desulfatiglandales01	d__Bacteria;p__Desulfobacterota;c__Desulfobacteria;o__Desulfatiglandales;f__HGW-15;g__DSXZ01	Bacteria;Desulfobacterota;Desulfobacteria;Desulfatiglandales	small subunit ribosomal protein S3		COG0092	COG0092	pfam00189 | pfam07650	TIGR01009		KO:K02982	SM00322	Bacteria;Proteobacteria;Deltaproteobacteria;Desulfobacterales;Desulfobacteraceae;Desulfatiglans;Desulfatiglans anilini;Desulfatiglans anilini DSM 4660
Ga0393266_0012265_2521_3855	Ga0393266_0012265	Desulfatiglandales01	d__Bacteria;p__Desulfobacterota;c__Desulfobacteria;o__Desulfatiglandales;f__HGW-15;g__DSXZ01	Bacteria;Desulfobacterota;Desulfobacteria;Desulfatiglandales	2,5-furandicarboxylate decarboxylase 1		COG0043	COG0043	pfam01977	TIGR00148		KO:K16874		Bacteria;Proteobacteria;Deltaproteobacteria;Desulfobacterales;Desulfobacteraceae;Desulfosarcina;Desulfosarcina cetonica;Desulfosarcina cetonica JCM 12296
Ga0393266_0003557_4280_4552	Ga0393266_0003557	Desulfatiglandales01	d__Bacteria;p__Desulfobacterota;c__Desulfobacteria;o__Desulfatiglandales;f__HGW-15;g__DSXZ01	Bacteria;Desulfobacterota;Desulfobacteria;Desulfatiglandales
Ga0393266_0006068_4782_5330	Ga0393266_0006068	Desulfatiglandales01	d__Bacteria;p__Desulfobacterota;c__Desulfobacteria;o__Desulfatiglandales;f__HGW-15;g__DSXZ01	Bacteria;Desulfobacterota;Desulfobacteria;Desulfatiglandales	branched-chain amino acid transport system permease protein		COG4177	COG4177	pfam02653			KO:K01998		Bacteria;Proteobacteria;Deltaproteobacteria;Desulfobacterales;Desulfobacteraceae;Desulfatiglans;Desulfatiglans anilini;Desulfatiglans anilini DSM 4660
Ga0393266_0001067_8411_9754	Ga0393266_0001067	Desulfatiglandales01	d__Bacteria;p__Desulfobacterota;c__Desulfobacteria;o__Desulfatiglandales;f__HGW-15;g__DSXZ01	Bacteria;Desulfobacterota;Desulfobacteria;Desulfatiglandales	predicted Zn finger-like uncharacterized protein					TIGR02098
Ga0393266_0030269_924_1220	Ga0393266_0030269	Desulfatiglandales01	d__Bacteria;p__Desulfobacterota;c__Desulfobacteria;o__Desulfatiglandales;f__HGW-15;g__DSXZ01	Bacteria;Desulfobacterota;Desulfobacteria;Desulfatiglandales				COG5126					SM00054 | SM00054
Ga0393266_0018940_1_585	Ga0393266_0018940	Desulfatiglandales01	d__Bacteria;p__Desulfobacterota;c__Desulfobacteria;o__Desulfatiglandales;f__HGW-15;g__DSXZ01	Bacteria;Desulfobacterota;Desulfobacteria;Desulfatiglandales	long-chain acyl-CoA synthetase	EC:6.2.1.3	COG0318	COG0318	pfam00501			KO:K01897		Bacteria;Proteobacteria;Deltaproteobacteria;Desulfobacterales;Desulfobacteraceae;Desulfatiglans;Desulfatiglans anilini;Desulfatiglans anilini DSM 4660
Ga0393266_0004643_1115_2284	Ga0393266_0004643	Desulfatiglandales01	d__Bacteria;p__Desulfobacterota;c__Desulfobacteria;o__Desulfatiglandales;f__HGW-15;g__DSXZ01	Bacteria;Desulfobacterota;Desulfobacteria;Desulfatiglandales	cysteine desulfurase	EC:2.8.1.7	COG1104	COG1104	pfam00266	TIGR03402		KO:K04487		Bacteria;Proteobacteria;Deltaproteobacteria;Syntrophobacterales;Syntrophaceae;Syntrophus;Syntrophus gentianae;Syntrophus gentianae DSM 8423
Ga0393266_0004366_2532_3254	Ga0393266_0004366	Desulfatiglandales01	d__Bacteria;p__Desulfobacterota;c__Desulfobacteria;o__Desulfatiglandales;f__HGW-15;g__DSXZ01	Bacteria;Desulfobacterota;Desulfobacteria;Desulfatiglandales	enoyl-CoA hydratase/carnithine racemase		COG1024	COG1024	pfam00378					Bacteria;Proteobacteria;Deltaproteobacteria;Desulfobacterales;Desulfobacteraceae;Desulfofaba;Desulfofaba hansenii;Desulfofaba hansenii DSM 12642
Ga0393266_0001679_1_831	Ga0393266_0001679	Desulfatiglandales01	d__Bacteria;p__Desulfobacterota;c__Desulfobacteria;o__Desulfatiglandales;f__HGW-15;g__DSXZ01	Bacteria;Desulfobacterota;Desulfobacteria;Desulfatiglandales	coenzyme F420 hydrogenase subunit beta	EC:1.12.98.1	COG1035	COG1035	pfam04432 | pfam04422			KO:K00441		Bacteria;Proteobacteria;Deltaproteobacteria;Syntrophobacterales;Syntrophaceae;Desulfomonile;Desulfomonile tiedjei;Desulfomonile tiedjei DCB-1, DSM 6799
Ga0393266_0017308_3046_3309	Ga0393266_0017308	Desulfatiglandales01	d__Bacteria;p__Desulfobacterota;c__Desulfobacteria;o__Desulfatiglandales;f__HGW-15;g__DSXZ01	Bacteria;Desulfobacterota;Desulfobacteria;Desulfatiglandales	XTP/dITP diphosphohydrolase	EC:3.6.1.66	COG0127	COG0127	pfam01725	TIGR00042		KO:K02428		Bacteria;Proteobacteria;Deltaproteobacteria;Desulfobacterales;Desulfobacteraceae;Desulfosarcina;Desulfosarcina variabilis;Desulfosarcina variabilis Montpellier
Ga0393266_0001679_2739_3353	Ga0393266_0001679	Desulfatiglandales01	d__Bacteria;p__Desulfobacterota;c__Desulfobacteria;o__Desulfatiglandales;f__HGW-15;g__DSXZ01	Bacteria;Desulfobacterota;Desulfobacteria;Desulfatiglandales	indolepyruvate ferredoxin oxidoreductase beta subunit	EC:1.2.7.8	COG1014	COG1014	pfam01558	TIGR03334		KO:K00180		Bacteria;Proteobacteria;Deltaproteobacteria;Desulfobacterales;Desulfobacteraceae;Desulfatibacillum;Desulfatibacillum alkenivorans;Desulfatibacillum alkenivorans DSM 16219
Ga0393266_0022889_3_92	Ga0393266_0022889	Desulfatiglandales01	d__Bacteria;p__Desulfobacterota;c__Desulfobacteria;o__Desulfatiglandales;f__HGW-15;g__DSXZ01	Bacteria;Desulfobacterota;Desulfobacteria;Desulfatiglandales
Ga0393266_0008424_2_214	Ga0393266_0008424	Desulfatiglandales01	d__Bacteria;p__Desulfobacterota;c__Desulfobacteria;o__Desulfatiglandales;f__HGW-15;g__DSXZ01	Bacteria;Desulfobacterota;Desulfobacteria;Desulfatiglandales	murein DD-endopeptidase MepM/ murein hydrolase activator NlpD		COG0739	COG0739	pfam01551					Bacteria;Proteobacteria;Deltaproteobacteria;Desulfobacterales;Desulfobacteraceae;Desulfatibacillum;Desulfatibacillum aliphaticivorans;Desulfatibacillum aliphaticivorans DSM 15576
Ga0393266_0007524_2606_4108	Ga0393266_0007524	Desulfatiglandales01	d__Bacteria;p__Desulfobacterota;c__Desulfobacteria;o__Desulfatiglandales;f__HGW-15;g__DSXZ01	Bacteria;Desulfobacterota;Desulfobacteria;Desulfatiglandales	Nif-specific regulatory protein		COG3604	COG3604	pfam00158 | pfam13185			KO:K02584	SM00065 | SM00382	Bacteria;Proteobacteria;Deltaproteobacteria;Desulfobacterales;Desulfobacteraceae;Desulfatitalea;Desulfatitalea tepidiphila;Desulfatitalea tepidiphila S28bF
Ga0393266_0008424_3196_4380	Ga0393266_0008424	Desulfatiglandales01	d__Bacteria;p__Desulfobacterota;c__Desulfobacteria;o__Desulfatiglandales;f__HGW-15;g__DSXZ01	Bacteria;Desulfobacterota;Desulfobacteria;Desulfatiglandales	glutamate N-acetyltransferase/amino-acid N-acetyltransferase	EC:2.3.1.1 | EC:2.3.1.35	COG1364	COG1364	pfam01960	TIGR00120		KO:K00620		Bacteria;Proteobacteria;Deltaproteobacteria;Desulfobacterales;Desulfobacteraceae;Desulfatiglans;Desulfatiglans anilini;Desulfatiglans anilini DSM 4660
Ga0393266_0008424_308_3178	Ga0393266_0008424	Desulfatiglandales01	d__Bacteria;p__Desulfobacterota;c__Desulfobacteria;o__Desulfatiglandales;f__HGW-15;g__DSXZ01	Bacteria;Desulfobacterota;Desulfobacteria;Desulfatiglandales	preprotein translocase subunit SecA		COG0653	COG0653	pfam07517 | pfam07516 | pfam01043 | pfam02810 | pfam00271	TIGR00963		KO:K03070	SM00957 | SM00490	Bacteria;Proteobacteria;Deltaproteobacteria;Desulfobacterales;Desulfobacteraceae;Desulfatiglans;Desulfatiglans anilini;Desulfatiglans anilini DSM 4660
Ga0393266_0004444_3721_4695	Ga0393266_0004444	Desulfatiglandales01	d__Bacteria;p__Desulfobacterota;c__Desulfobacteria;o__Desulfatiglandales;f__HGW-15;g__DSXZ01	Bacteria;Desulfobacterota;Desulfobacteria;Desulfatiglandales	23S rRNA pseudouridine1911/1915/1917 synthase	EC:5.4.99.23	COG0564	COG0564	pfam00849 | pfam01479	TIGR00005		KO:K06180	SM00363	Bacteria;Proteobacteria;Deltaproteobacteria;unclassified Deltaproteobacteria;unclassified Deltaproteobacteria;unclassified Deltaproteobacteria;delta proteobacterium NaphS2;delta proteobacterium NaphS2
Ga0393266_0002794_720_1877	Ga0393266_0002794	Desulfatiglandales01	d__Bacteria;p__Desulfobacterota;c__Desulfobacteria;o__Desulfatiglandales;f__HGW-15;g__DSXZ01	Bacteria;Desulfobacterota;Desulfobacteria;Desulfatiglandales	molybdopterin-containing oxidoreductase family membrane subunit		COG5557	COG5557	pfam03916			KO:K00185		Bacteria;Proteobacteria;Deltaproteobacteria;Desulfobacterales;Desulfobacteraceae;Desulfatiglans;Desulfatiglans anilini;Desulfatiglans anilini DSM 4660
Ga0393266_0005001_4202_4447	Ga0393266_0005001	Desulfatiglandales01	d__Bacteria;p__Desulfobacterota;c__Desulfobacteria;o__Desulfatiglandales;f__HGW-15;g__DSXZ01	Bacteria;Desulfobacterota;Desulfobacteria;Desulfatiglandales
Ga0393266_0005001_4437_5132	Ga0393266_0005001	Desulfatiglandales01	d__Bacteria;p__Desulfobacterota;c__Desulfobacteria;o__Desulfatiglandales;f__HGW-15;g__DSXZ01	Bacteria;Desulfobacterota;Desulfobacteria;Desulfatiglandales	membrane protein DedA with SNARE-associated domain		COG0586	COG0586	pfam09335					Bacteria;Bacteroidetes;Bacteroidia;Bacteroidales;Lentimicrobiaceae;Lentimicrobium;Lentimicrobium saccharophilum;Bacteroidales bacterium TBC1
Ga0393266_0009334_2976_3245	Ga0393266_0009334	Desulfatiglandales01	d__Bacteria;p__Desulfobacterota;c__Desulfobacteria;o__Desulfatiglandales;f__HGW-15;g__DSXZ01	Bacteria;Desulfobacterota;Desulfobacteria;Desulfatiglandales	DNA-binding protein HU-beta		COG0776	COG0776	pfam00216			KO:K03530	SM00411	Bacteria;Proteobacteria;Deltaproteobacteria;unclassified Deltaproteobacteria;unclassified Deltaproteobacteria;unclassified Deltaproteobacteria;delta proteobacterium NaphS2;delta proteobacterium NaphS2
Ga0393266_0001520_7779_8699	Ga0393266_0001520	Desulfatiglandales01	d__Bacteria;p__Desulfobacterota;c__Desulfobacteria;o__Desulfatiglandales;f__HGW-15;g__DSXZ01	Bacteria;Desulfobacterota;Desulfobacteria;Desulfatiglandales	3-hydroxybutyryl-CoA dehydrogenase	EC:1.1.1.157	COG1250	COG1250	pfam02737 | pfam00725			KO:K00074		Bacteria;Firmicutes;Clostridia;Clostridiales;Peptococcaceae;Desulfallas;Desulfallas alcoholivorax;Desulfotomaculum alcoholivorax DSM 16058
Ga0393266_0003632_5291_6706	Ga0393266_0003632	Desulfatiglandales01	d__Bacteria;p__Desulfobacterota;c__Desulfobacteria;o__Desulfatiglandales;f__HGW-15;g__DSXZ01	Bacteria;Desulfobacterota;Desulfobacteria;Desulfatiglandales	aspartyl-tRNA(Asn)/glutamyl-tRNA(Gln) amidotransferase subunit B	EC:6.3.5.6 | EC:6.3.5.7	COG0064	COG0064	pfam02934 | pfam02637	TIGR00133		KO:K02434	SM00845	Bacteria;Proteobacteria;Deltaproteobacteria;unclassified Deltaproteobacteria;unclassified Deltaproteobacteria;unclassified Deltaproteobacteria;delta proteobacterium NaphS2;delta proteobacterium NaphS2
Ga0393266_0001520_5864_5983	Ga0393266_0001520	Desulfatiglandales01	d__Bacteria;p__Desulfobacterota;c__Desulfobacteria;o__Desulfatiglandales;f__HGW-15;g__DSXZ01	Bacteria;Desulfobacterota;Desulfobacteria;Desulfatiglandales
Ga0393266_0002794_7215_7562	Ga0393266_0002794	Desulfatiglandales01	d__Bacteria;p__Desulfobacterota;c__Desulfobacteria;o__Desulfatiglandales;f__HGW-15;g__DSXZ01	Bacteria;Desulfobacterota;Desulfobacteria;Desulfatiglandales	YebC/PmpR family DNA-binding regulatory protein		COG0217	COG0217	pfam01709	TIGR01033				Bacteria;Proteobacteria;Deltaproteobacteria;unclassified Deltaproteobacteria;unclassified Deltaproteobacteria;unclassified Deltaproteobacteria;delta proteobacterium NaphS2;delta proteobacterium NaphS2
Ga0393266_0003134_407_646	Ga0393266_0003134	Desulfatiglandales01	d__Bacteria;p__Desulfobacterota;c__Desulfobacteria;o__Desulfatiglandales;f__HGW-15;g__DSXZ01	Bacteria;Desulfobacterota;Desulfobacteria;Desulfatiglandales	prevent-host-death family protein		COG4118	COG4118	pfam02604	TIGR01552				Bacteria;Proteobacteria;Deltaproteobacteria;Desulfobacterales;Desulfobacteraceae;Desulfosarcina;Desulfosarcina variabilis;Desulfosarcina variabilis Montpellier
Ga0393266_0001743_3863_4318	Ga0393266_0001743	Desulfatiglandales01	d__Bacteria;p__Desulfobacterota;c__Desulfobacteria;o__Desulfatiglandales;f__HGW-15;g__DSXZ01	Bacteria;Desulfobacterota;Desulfobacteria;Desulfatiglandales	SsrA-binding protein		COG0691	COG0691	pfam01668	TIGR00086		KO:K03664		Bacteria;Proteobacteria;Deltaproteobacteria;unclassified Deltaproteobacteria;unclassified Deltaproteobacteria;unclassified Deltaproteobacteria;delta proteobacterium NaphS2;delta proteobacterium NaphS2
Ga0393266_0000669_9881_11155	Ga0393266_0000669	Desulfatiglandales01	d__Bacteria;p__Desulfobacterota;c__Desulfobacteria;o__Desulfatiglandales;f__HGW-15;g__DSXZ01	Bacteria;Desulfobacterota;Desulfobacteria;Desulfatiglandales	uncharacterized protein		COG0641	COG0641	pfam04055 | pfam02810 | pfam13186	TIGR03942		KO:K06871		Bacteria;Poribacteria;unclassified Poribacteria;unclassified Poribacteria;unclassified Poribacteria;Candidatus Poribacteria;sp.;Candidatus Poribacteria sp. WGA-4C (contamination screened)
Ga0393266_0015980_2362_2697	Ga0393266_0015980	Desulfatiglandales01	d__Bacteria;p__Desulfobacterota;c__Desulfobacteria;o__Desulfatiglandales;f__HGW-15;g__DSXZ01	Bacteria;Desulfobacterota;Desulfobacteria;Desulfatiglandales										Bacteria;Proteobacteria;Deltaproteobacteria;unclassified Deltaproteobacteria;unclassified Deltaproteobacteria;unclassified Deltaproteobacteria;delta proteobacterium NaphS2;delta proteobacterium NaphS2
Ga0393266_0002220_2135_2500	Ga0393266_0002220	Desulfatiglandales01	d__Bacteria;p__Desulfobacterota;c__Desulfobacteria;o__Desulfatiglandales;f__HGW-15;g__DSXZ01	Bacteria;Desulfobacterota;Desulfobacteria;Desulfatiglandales	S-adenosylmethionine decarboxylase proenzyme		COG1586	COG1586	pfam02675	TIGR03330				Bacteria;Proteobacteria;Deltaproteobacteria;Desulfobacterales;Desulfobacteraceae;Desulfatiglans;Desulfatiglans anilini;Desulfatiglans anilini DSM 4660
Ga0393266_0006155_1956_2957	Ga0393266_0006155	Desulfatiglandales01	d__Bacteria;p__Desulfobacterota;c__Desulfobacteria;o__Desulfatiglandales;f__HGW-15;g__DSXZ01	Bacteria;Desulfobacterota;Desulfobacteria;Desulfatiglandales	TRAP-type C4-dicarboxylate transport system substrate-binding protein		COG1638	COG1638	pfam03480					Bacteria;Proteobacteria;Deltaproteobacteria;Desulfobacterales;Desulfobacteraceae;Desulfatiglans;Desulfatiglans anilini;Desulfatiglans anilini DSM 4660
Ga0393266_0015980_1143_2219	Ga0393266_0015980	Desulfatiglandales01	d__Bacteria;p__Desulfobacterota;c__Desulfobacteria;o__Desulfatiglandales;f__HGW-15;g__DSXZ01	Bacteria;Desulfobacterota;Desulfobacteria;Desulfatiglandales	nanoRNase/pAp phosphatase (c-di-AMP/oligoRNAs hydrolase)		COG0618	COG0618	pfam01368					Bacteria;Proteobacteria;Deltaproteobacteria;Desulfobacterales;Desulfobacteraceae;Desulfatiglans;Desulfatiglans anilini;Desulfatiglans anilini DSM 4660
Ga0393266_0001178_9157_9318	Ga0393266_0001178	Desulfatiglandales01	d__Bacteria;p__Desulfobacterota;c__Desulfobacteria;o__Desulfatiglandales;f__HGW-15;g__DSXZ01	Bacteria;Desulfobacterota;Desulfobacteria;Desulfatiglandales
Ga0393266_0000669_1094_2089	Ga0393266_0000669	Desulfatiglandales01	d__Bacteria;p__Desulfobacterota;c__Desulfobacteria;o__Desulfatiglandales;f__HGW-15;g__DSXZ01	Bacteria;Desulfobacterota;Desulfobacteria;Desulfatiglandales	pimeloyl-ACP methyl ester carboxylesterase		COG0596	COG0596	pfam00561					Bacteria;Actinobacteria;Actinobacteria;Propionibacteriales;Nocardioidaceae;Actinopolymorpha;Actinopolymorpha cephalotaxi;Actinopolymorpha cephalotaxi DSM 45117
Ga0393266_0004961_2874_5222	Ga0393266_0004961	Desulfatiglandales01	d__Bacteria;p__Desulfobacterota;c__Desulfobacteria;o__Desulfatiglandales;f__HGW-15;g__DSXZ01	Bacteria;Desulfobacterota;Desulfobacteria;Desulfatiglandales	GAF domain-containing protein		COG2203	COG2203	pfam01590				SM00065	Bacteria;Proteobacteria;Deltaproteobacteria;Syntrophobacterales;Syntrophaceae;Desulfomonile;Desulfomonile tiedjei;Desulfomonile tiedjei DCB-1, DSM 6799
Ga0393266_0012727_3743_3829	Ga0393266_0012727	Desulfatiglandales01	d__Bacteria;p__Desulfobacterota;c__Desulfobacteria;o__Desulfatiglandales;f__HGW-15;g__DSXZ01	Bacteria;Desulfobacterota;Desulfobacteria;Desulfatiglandales	pyruvate,water dikinase	EC:2.7.9.2	COG0574	COG0574				KO:K01007		Bacteria;Proteobacteria;Deltaproteobacteria;Desulfobacterales;Desulfobacteraceae;Desulfatiglans;Desulfatiglans anilini;Desulfatiglans anilini DSM 4660
Ga0393266_0001497_6107_6430	Ga0393266_0001497	Desulfatiglandales01	d__Bacteria;p__Desulfobacterota;c__Desulfobacteria;o__Desulfatiglandales;f__HGW-15;g__DSXZ01	Bacteria;Desulfobacterota;Desulfobacteria;Desulfatiglandales				2F8PS						Bacteria;Proteobacteria;Deltaproteobacteria;Desulfobacterales;Desulfobacteraceae;Desulfatitalea;Desulfatitalea tepidiphila;Desulfatitalea tepidiphila S28bF
Ga0393266_0001497_4336_5322	Ga0393266_0001497	Desulfatiglandales01	d__Bacteria;p__Desulfobacterota;c__Desulfobacteria;o__Desulfatiglandales;f__HGW-15;g__DSXZ01	Bacteria;Desulfobacterota;Desulfobacteria;Desulfatiglandales	phosphoribosyl 1,2-cyclic phosphodiesterase		COG1235	COG1235	pfam12706					Bacteria;Nitrospirae;unclassified Nitrospirae;unclassified Nitrospirae;unclassified Nitrospirae;unclassified Nitrospirae;Nitrospirae bacterium HCH-1;Nitrospirae bacterium HCH-1
Ga0393266_0005468_3_239	Ga0393266_0005468	Desulfatiglandales01	d__Bacteria;p__Desulfobacterota;c__Desulfobacteria;o__Desulfatiglandales;f__HGW-15;g__DSXZ01	Bacteria;Desulfobacterota;Desulfobacteria;Desulfatiglandales			COG1373	COG1373	pfam13173			KO:K07133	SM00382	Bacteria;Proteobacteria;Deltaproteobacteria;Syntrophobacterales;Syntrophaceae;Smithella;Smithella sp. SCADC;Smithella sp. SCADC
Ga0393266_0006068_2078_3265	Ga0393266_0006068	Desulfatiglandales01	d__Bacteria;p__Desulfobacterota;c__Desulfobacteria;o__Desulfatiglandales;f__HGW-15;g__DSXZ01	Bacteria;Desulfobacterota;Desulfobacteria;Desulfatiglandales	ABC-type branched-subunit amino acid transport system substrate-binding protein		COG0683	COG0683	pfam13458					Bacteria;Proteobacteria;Deltaproteobacteria;Desulfobacterales;Desulfobacteraceae;Desulfatiglans;Desulfatiglans anilini;Desulfatiglans anilini DSM 4660
Ga0393266_0001679_3652_4848	Ga0393266_0001679	Desulfatiglandales01	d__Bacteria;p__Desulfobacterota;c__Desulfobacteria;o__Desulfatiglandales;f__HGW-15;g__DSXZ01	Bacteria;Desulfobacterota;Desulfobacteria;Desulfatiglandales	NNP family nitrate/nitrite transporter-like MFS transporter		COG0477 | COG0477	COG0477	pfam07690			KO:K02575		Bacteria;Proteobacteria;Deltaproteobacteria;Desulfobacterales;Desulfobacteraceae;Desulfonema;Desulfonema limicola;Desulfonema limicola Jadebusen, DSM 2076
Ga0393266_0001068_173_268	Ga0393266_0001068	Desulfatiglandales01	d__Bacteria;p__Desulfobacterota;c__Desulfobacteria;o__Desulfatiglandales;f__HGW-15;g__DSXZ01	Bacteria;Desulfobacterota;Desulfobacteria;Desulfatiglandales
Ga0393266_0000648_2310_2750	Ga0393266_0000648	Desulfatiglandales01	d__Bacteria;p__Desulfobacterota;c__Desulfobacteria;o__Desulfatiglandales;f__HGW-15;g__DSXZ01	Bacteria;Desulfobacterota;Desulfobacteria;Desulfatiglandales	large subunit ribosomal protein L7/L12		COG0222	COG0222	pfam00542 | pfam16320	TIGR00855		KO:K02935		Bacteria;Proteobacteria;Deltaproteobacteria;unclassified Deltaproteobacteria;unclassified Deltaproteobacteria;unclassified Deltaproteobacteria;delta proteobacterium NaphS2;delta proteobacterium NaphS2
Ga0393266_0002580_5549_5650	Ga0393266_0002580	Desulfatiglandales01	d__Bacteria;p__Desulfobacterota;c__Desulfobacteria;o__Desulfatiglandales;f__HGW-15;g__DSXZ01	Bacteria;Desulfobacterota;Desulfobacteria;Desulfatiglandales
Ga0393266_0006563_3087_3617	Ga0393266_0006563	Desulfatiglandales01	d__Bacteria;p__Desulfobacterota;c__Desulfobacteria;o__Desulfatiglandales;f__HGW-15;g__DSXZ01	Bacteria;Desulfobacterota;Desulfobacteria;Desulfatiglandales	zinc transport system ATP-binding protein	EC:3.6.3.-	COG1121	COG1121	pfam00005			KO:K09817	SM00382	Bacteria;Proteobacteria;Deltaproteobacteria;Desulfobacterales;Desulfobacteraceae;Desulfatitalea;Desulfatitalea tepidiphila;Desulfatitalea tepidiphila S28bF
Ga0393266_0004366_3346_3594	Ga0393266_0004366	Desulfatiglandales01	d__Bacteria;p__Desulfobacterota;c__Desulfobacteria;o__Desulfatiglandales;f__HGW-15;g__DSXZ01	Bacteria;Desulfobacterota;Desulfobacteria;Desulfatiglandales	uncharacterized membrane protein YeaQ/YmgE (transglycosylase-associated protein family)		COG2261	COG2261	pfam04226					Bacteria;Proteobacteria;Deltaproteobacteria;Desulfobacterales;Desulfobacteraceae;Desulfatitalea;Desulfatitalea tepidiphila;Desulfatitalea tepidiphila S28bF
Ga0393266_0001775_456_1448	Ga0393266_0001775	Desulfatiglandales01	d__Bacteria;p__Desulfobacterota;c__Desulfobacteria;o__Desulfatiglandales;f__HGW-15;g__DSXZ01	Bacteria;Desulfobacterota;Desulfobacteria;Desulfatiglandales	membrane dipeptidase	EC:3.4.13.19	COG2355	COG2355	pfam01244			KO:K01273		Bacteria;Proteobacteria;Deltaproteobacteria;Desulfobacterales;Desulfobacteraceae;Desulfospira;Desulfospira joergensenii;Desulfospira joergensenii DSM 10085
Ga0393266_0004366_1_576	Ga0393266_0004366	Desulfatiglandales01	d__Bacteria;p__Desulfobacterota;c__Desulfobacteria;o__Desulfatiglandales;f__HGW-15;g__DSXZ01	Bacteria;Desulfobacterota;Desulfobacteria;Desulfatiglandales	Pyruvate/2-oxoacid:ferredoxin oxidoreductase delta subunit		COG1144	COG1143	pfam13237 | pfam04015					Bacteria;Proteobacteria;Deltaproteobacteria;Desulfobacterales;Desulfobacteraceae;Desulfatibacillum;Desulfatibacillum alkenivorans;Desulfatibacillum alkenivorans DSM 16219
Ga0393266_0001679_4997_6127	Ga0393266_0001679	Desulfatiglandales01	d__Bacteria;p__Desulfobacterota;c__Desulfobacteria;o__Desulfatiglandales;f__HGW-15;g__DSXZ01	Bacteria;Desulfobacterota;Desulfobacteria;Desulfatiglandales	L-ascorbate metabolism protein UlaG (beta-lactamase superfamily)		COG2220	COG2220	pfam12706					Bacteria;Proteobacteria;Deltaproteobacteria;Syntrophobacterales;Syntrophobacteraceae;Syntrophobacter;Syntrophobacter fumaroxidans;Syntrophobacter fumaroxidans MPOB
Ga0393266_0006563_1022_1435	Ga0393266_0006563	Desulfatiglandales01	d__Bacteria;p__Desulfobacterota;c__Desulfobacteria;o__Desulfatiglandales;f__HGW-15;g__DSXZ01	Bacteria;Desulfobacterota;Desulfobacteria;Desulfatiglandales				arCOG01632						Archaea;Euryarchaeota;Methanomicrobia;Methanosarcinales;Methanosarcinaceae;Methanococcoides;Methanococcoides methylutens;Methanococcoides methylutens DSM 2657
Ga0393266_0008297_4493_4642	Ga0393266_0008297	Desulfatiglandales01	d__Bacteria;p__Desulfobacterota;c__Desulfobacteria;o__Desulfatiglandales;f__HGW-15;g__DSXZ01	Bacteria;Desulfobacterota;Desulfobacteria;Desulfatiglandales
Ga0393266_0001067_1599_2126	Ga0393266_0001067	Desulfatiglandales01	d__Bacteria;p__Desulfobacterota;c__Desulfobacteria;o__Desulfatiglandales;f__HGW-15;g__DSXZ01	Bacteria;Desulfobacterota;Desulfobacteria;Desulfatiglandales				2CM4C						Bacteria;Firmicutes;Clostridia;Clostridiales;Peptococcaceae;Desulfofundulus;Desulfofundulus thermosubterraneus;Desulfofundulus thermosubterraneus DSM 16057
Ga0393266_0002580_7027_7848	Ga0393266_0002580	Desulfatiglandales01	d__Bacteria;p__Desulfobacterota;c__Desulfobacteria;o__Desulfatiglandales;f__HGW-15;g__DSXZ01	Bacteria;Desulfobacterota;Desulfobacteria;Desulfatiglandales	predicted amidohydrolase		COG0388	COG0388	pfam00795					Bacteria;Proteobacteria;Deltaproteobacteria;Desulfobacterales;Desulfobacteraceae;Desulfatiglans;Desulfatiglans anilini;Desulfatiglans anilini DSM 4660
Ga0393266_0003142_6991_7152	Ga0393266_0003142	Desulfatiglandales01	d__Bacteria;p__Desulfobacterota;c__Desulfobacteria;o__Desulfatiglandales;f__HGW-15;g__DSXZ01	Bacteria;Desulfobacterota;Desulfobacteria;Desulfatiglandales
Ga0393266_0007524_5_1135	Ga0393266_0007524	Desulfatiglandales01	d__Bacteria;p__Desulfobacterota;c__Desulfobacteria;o__Desulfatiglandales;f__HGW-15;g__DSXZ01	Bacteria;Desulfobacterota;Desulfobacteria;Desulfatiglandales										Bacteria;Proteobacteria;Deltaproteobacteria;Desulfobacterales;Desulfobacteraceae;Desulfatiglans;Desulfatiglans anilini;Desulfatiglans anilini DSM 4660
Ga0393266_0001710_7579_9543	Ga0393266_0001710	Desulfatiglandales01	d__Bacteria;p__Desulfobacterota;c__Desulfobacteria;o__Desulfatiglandales;f__HGW-15;g__DSXZ01	Bacteria;Desulfobacterota;Desulfobacteria;Desulfatiglandales	polyribonucleotide nucleotidyltransferase	EC:2.7.7.8	COG1185	COG1185	pfam01138 | pfam01138 | pfam03725 | pfam03726 | pfam00575 | pfam00013 | pfam03725	TIGR03591		KO:K00962	SM00322	Bacteria;Proteobacteria;Deltaproteobacteria;unclassified Deltaproteobacteria;unclassified Deltaproteobacteria;unclassified Deltaproteobacteria;delta proteobacterium NaphS2;delta proteobacterium NaphS2
Ga0393266_0009062_1898_2593	Ga0393266_0009062	Desulfatiglandales01	d__Bacteria;p__Desulfobacterota;c__Desulfobacteria;o__Desulfatiglandales;f__HGW-15;g__DSXZ01	Bacteria;Desulfobacterota;Desulfobacteria;Desulfatiglandales	branched-chain amino acid transport system ATP-binding protein		COG0410	COG0410	pfam00005			KO:K01996	SM00382	Bacteria;Proteobacteria;Deltaproteobacteria;Desulfuromonadales;Desulfuromonadaceae;Desulfuromonas;Desulfuromonas sp. TF;Desulfuromonas sp. TF
Ga0393266_0003632_3688_5088	Ga0393266_0003632	Desulfatiglandales01	d__Bacteria;p__Desulfobacterota;c__Desulfobacteria;o__Desulfatiglandales;f__HGW-15;g__DSXZ01	Bacteria;Desulfobacterota;Desulfobacteria;Desulfatiglandales	aspartyl-tRNA(Asn)/glutamyl-tRNA(Gln) amidotransferase subunit A	EC:6.3.5.6 | EC:6.3.5.7	COG0154	COG0154	pfam01425	TIGR00132		KO:K02433		Bacteria;Proteobacteria;Deltaproteobacteria;unclassified Deltaproteobacteria;unclassified Deltaproteobacteria;unclassified Deltaproteobacteria;delta proteobacterium NaphS2;delta proteobacterium NaphS2
Ga0393266_0001011_10533_10820	Ga0393266_0001011	Desulfatiglandales01	d__Bacteria;p__Desulfobacterota;c__Desulfobacteria;o__Desulfatiglandales;f__HGW-15;g__DSXZ01	Bacteria;Desulfobacterota;Desulfobacteria;Desulfatiglandales
Ga0393266_0001011_2_355	Ga0393266_0001011	Desulfatiglandales01	d__Bacteria;p__Desulfobacterota;c__Desulfobacteria;o__Desulfatiglandales;f__HGW-15;g__DSXZ01	Bacteria;Desulfobacterota;Desulfobacteria;Desulfatiglandales	phospholipid/cholesterol/gamma-HCH transport system ATP-binding protein		COG1127	COG1127				KO:K02065	SM00382	Bacteria;Proteobacteria;Deltaproteobacteria;unclassified Deltaproteobacteria;unclassified Deltaproteobacteria;unclassified Deltaproteobacteria;delta proteobacterium NaphS2;delta proteobacterium NaphS2
Ga0393266_0001011_8305_10539	Ga0393266_0001011	Desulfatiglandales01	d__Bacteria;p__Desulfobacterota;c__Desulfobacteria;o__Desulfatiglandales;f__HGW-15;g__DSXZ01	Bacteria;Desulfobacterota;Desulfobacteria;Desulfatiglandales	PAS domain S-box-containing protein		COG2202 | COG2202 | COG2202 | COG2202 | COG2202	COG2206	pfam01966 | pfam13426 | pfam00989 | pfam00989 | pfam13188	TIGR00229 | TIGR00229 | TIGR00229 | TIGR00229			SM00091 | SM00091 | SM00091 | SM00091 | SM00086 | SM00086 | SM00086 | SM00471	Bacteria;Proteobacteria;Deltaproteobacteria;Syntrophobacterales;Syntrophaceae;Smithella;Smithella sp. SCADC;Smithella sp. SCADC
Ga0393266_0013096_3091_3420	Ga0393266_0013096	Desulfatiglandales01	d__Bacteria;p__Desulfobacterota;c__Desulfobacteria;o__Desulfatiglandales;f__HGW-15;g__DSXZ01	Bacteria;Desulfobacterota;Desulfobacteria;Desulfatiglandales	plasmid stabilization system protein ParE		COG3668	COG3668						Bacteria;Planctomycetes;Candidatus Brocadiae;Candidatus Brocadiales;Candidatus Brocadiaceae;Candidatus Brocadia;Candidatus Brocadia sinica;Candidatus Brocadia sinica JPN1
Ga0393266_0013096_224_433	Ga0393266_0013096	Desulfatiglandales01	d__Bacteria;p__Desulfobacterota;c__Desulfobacteria;o__Desulfatiglandales;f__HGW-15;g__DSXZ01	Bacteria;Desulfobacterota;Desulfobacteria;Desulfatiglandales	predicted RNA binding protein YcfA (HicA-like mRNA interferase family)		COG1724	COG1724	pfam07927					Bacteria;Cyanobacteria;unclassified Cyanobacteria;Pleurocapsales;Dermocarpellaceae;Stanieria;Stanieria sp. NIES-3757;Stanieria sp. NIES-3757
Ga0393266_0003632_3494_3685	Ga0393266_0003632	Desulfatiglandales01	d__Bacteria;p__Desulfobacterota;c__Desulfobacteria;o__Desulfatiglandales;f__HGW-15;g__DSXZ01	Bacteria;Desulfobacterota;Desulfobacteria;Desulfatiglandales
Ga0393266_0012013_3536_3910	Ga0393266_0012013	Desulfatiglandales01	d__Bacteria;p__Desulfobacterota;c__Desulfobacteria;o__Desulfatiglandales;f__HGW-15;g__DSXZ01	Bacteria;Desulfobacterota;Desulfobacteria;Desulfatiglandales			COG0561	COG0561				KO:K07024		Bacteria;Proteobacteria;Deltaproteobacteria;Syntrophobacterales;Syntrophobacteraceae;Syntrophobacter;Syntrophobacter fumaroxidans;Syntrophobacter fumaroxidans MPOB
Ga0393266_0001083_7991_8263	Ga0393266_0001083	Desulfatiglandales01	d__Bacteria;p__Desulfobacterota;c__Desulfobacteria;o__Desulfatiglandales;f__HGW-15;g__DSXZ01	Bacteria;Desulfobacterota;Desulfobacteria;Desulfatiglandales			COG2929	COG2929	pfam04365			KO:K09803		Bacteria;Cyanobacteria;unclassified Cyanobacteria;Oscillatoriales;Cyanothecaceae;Cyanothece;Cyanothece sp. PCC 7424;Cyanothece sp. PCC 7424
Ga0393266_0023283_1566_2888	Ga0393266_0023283	Desulfatiglandales01	d__Bacteria;p__Desulfobacterota;c__Desulfobacteria;o__Desulfatiglandales;f__HGW-15;g__DSXZ01	Bacteria;Desulfobacterota;Desulfobacteria;Desulfatiglandales	ATP/maltotriose-dependent transcriptional regulator MalT		COG2909	COG2909						Bacteria;Planctomycetes;Candidatus Brocadiae;Candidatus Brocadiales;Candidatus Brocadiaceae;Candidatus Brocadia;Candidatus Brocadia sinica;Candidatus Brocadia sinica JPN1
Ga0393266_0001520_9659_10030	Ga0393266_0001520	Desulfatiglandales01	d__Bacteria;p__Desulfobacterota;c__Desulfobacteria;o__Desulfatiglandales;f__HGW-15;g__DSXZ01	Bacteria;Desulfobacterota;Desulfobacteria;Desulfatiglandales	aminoglycoside phosphotransferase (APT) family kinase protein		COG3173	COG3173	pfam01636					Bacteria;Proteobacteria;Deltaproteobacteria;Desulfobacterales;Desulfobacteraceae;Desulfococcus;Desulfococcus oleovorans;Desulfococcus oleovorans Hxd3
Ga0393266_0001745_5740_6378	Ga0393266_0001745	Desulfatiglandales01	d__Bacteria;p__Desulfobacterota;c__Desulfobacteria;o__Desulfatiglandales;f__HGW-15;g__DSXZ01	Bacteria;Desulfobacterota;Desulfobacteria;Desulfatiglandales	NAD(P)H-dependent FMN reductase		COG0431	COG0655	pfam03358					Bacteria;Spirochaetes;Spirochaetia;Spirochaetales;Spirochaetaceae;Alkalispirochaeta;Alkalispirochaeta odontotermitis;Alkalispirochaeta odontotermitis JC202
Ga0393266_0020595_1247_2116	Ga0393266_0020595	Desulfatiglandales01	d__Bacteria;p__Desulfobacterota;c__Desulfobacteria;o__Desulfatiglandales;f__HGW-15;g__DSXZ01	Bacteria;Desulfobacterota;Desulfobacteria;Desulfatiglandales	branched-chain amino acid transport system permease protein		COG0559	COG0559	pfam02653			KO:K01997		Bacteria;Proteobacteria;Deltaproteobacteria;Desulfobacterales;Desulfobacteraceae;Desulfatitalea;Desulfatitalea tepidiphila;Desulfatitalea tepidiphila S28bF
Ga0393266_0002794_190_378	Ga0393266_0002794	Desulfatiglandales01	d__Bacteria;p__Desulfobacterota;c__Desulfobacteria;o__Desulfatiglandales;f__HGW-15;g__DSXZ01	Bacteria;Desulfobacterota;Desulfobacteria;Desulfatiglandales	NAD-dependent dihydropyrimidine dehydrogenase PreA subunit		COG1146	COG1146	pfam13237					Bacteria;Proteobacteria;Deltaproteobacteria;Desulfobacterales;Desulfobacteraceae;Desulfatiglans;Desulfatiglans anilini;Desulfatiglans anilini DSM 4660
Ga0393266_0002409_7731_8000	Ga0393266_0002409	Desulfatiglandales01	d__Bacteria;p__Desulfobacterota;c__Desulfobacteria;o__Desulfatiglandales;f__HGW-15;g__DSXZ01	Bacteria;Desulfobacterota;Desulfobacteria;Desulfatiglandales	mRNA interferase YafQ	EC:3.1.-	COG3041	COG3041	pfam15738	TIGR02385		KO:K19157		Bacteria;Proteobacteria;Gammaproteobacteria;Legionellales;Legionellaceae;Legionella;Legionella feeleii;Legionella feeleii WO-44C
Ga0393266_0000669_6283_6717	Ga0393266_0000669	Desulfatiglandales01	d__Bacteria;p__Desulfobacterota;c__Desulfobacteria;o__Desulfatiglandales;f__HGW-15;g__DSXZ01	Bacteria;Desulfobacterota;Desulfobacteria;Desulfatiglandales	tetratricopeptide (TPR) repeat protein		COG0457						SM00028
Ga0393266_0001178_9375_10634	Ga0393266_0001178	Desulfatiglandales01	d__Bacteria;p__Desulfobacterota;c__Desulfobacteria;o__Desulfatiglandales;f__HGW-15;g__DSXZ01	Bacteria;Desulfobacterota;Desulfobacteria;Desulfatiglandales			COG1906	COG1906	pfam04165	TIGR00529		KO:K09133		Bacteria;Proteobacteria;Deltaproteobacteria;Desulfobacterales;Desulfobacteraceae;Desulfatiglans;Desulfatiglans anilini;Desulfatiglans anilini DSM 4660
Ga0393266_0005453_606_1334	Ga0393266_0005453	Desulfatiglandales01	d__Bacteria;p__Desulfobacterota;c__Desulfobacteria;o__Desulfatiglandales;f__HGW-15;g__DSXZ01	Bacteria;Desulfobacterota;Desulfobacteria;Desulfatiglandales	SAM-dependent methyltransferase		COG0500	COG0500	pfam08241					Bacteria;Cyanobacteria;unclassified Cyanobacteria;Oscillatoriales;Cyanothecaceae;Cyanothece;Cyanothece sp. ATCC 51142;Cyanothece sp. BH68, ATCC 51142
Ga0393266_0009679_1392_2444	Ga0393266_0009679	Desulfatiglandales01	d__Bacteria;p__Desulfobacterota;c__Desulfobacteria;o__Desulfatiglandales;f__HGW-15;g__DSXZ01	Bacteria;Desulfobacterota;Desulfobacteria;Desulfatiglandales	peptidoglycan/xylan/chitin deacetylase (PgdA/CDA1 family)		COG0726	COG0726	pfam01522		CE4(88-292)			Bacteria;Fervidibacteria;unclassified Fervidibacteria;unclassified Fervidibacteria;unclassified Fervidibacteria;unclassified Fervidibacteria;unclassified Fervidibacteria;Fervidibacteria bacterium JGI 0000001-G10 (contamination screened)
Ga0393266_0023170_1631_2206	Ga0393266_0023170	Desulfatiglandales01	d__Bacteria;p__Desulfobacterota;c__Desulfobacteria;o__Desulfatiglandales;f__HGW-15;g__DSXZ01	Bacteria;Desulfobacterota;Desulfobacteria;Desulfatiglandales	rubrerythrin		COG1592	COG1592	pfam02915					Bacteria;Chloroflexi;Dehalococcoidia;unclassified Dehalococcoidia;unclassified Dehalococcoidia;Dehalogenimonas;Dehalogenimonas sp. WBC-2;Dehalogenimonas sp. WBC-2
Ga0393266_0001067_7375_8454	Ga0393266_0001067	Desulfatiglandales01	d__Bacteria;p__Desulfobacterota;c__Desulfobacteria;o__Desulfatiglandales;f__HGW-15;g__DSXZ01	Bacteria;Desulfobacterota;Desulfobacteria;Desulfatiglandales	zinc transport system substrate-binding protein		COG0803	COG0803	pfam01297			KO:K09815		Bacteria;Proteobacteria;Deltaproteobacteria;Desulfobacterales;Desulfobacteraceae;Desulfococcus;Desulfococcus multivorans;Desulfococcus multivorans DSM 2059
Ga0393266_0003488_2440_3393	Ga0393266_0003488	Desulfatiglandales01	d__Bacteria;p__Desulfobacterota;c__Desulfobacteria;o__Desulfatiglandales;f__HGW-15;g__DSXZ01	Bacteria;Desulfobacterota;Desulfobacteria;Desulfatiglandales			COG1856	COG1856				KO:K09711	SM00729 | SM00729	Bacteria;Proteobacteria;Deltaproteobacteria;unclassified Deltaproteobacteria;unclassified Deltaproteobacteria;unclassified Deltaproteobacteria;delta proteobacterium NaphS2;delta proteobacterium NaphS2
Ga0393266_0002931_4936_5292	Ga0393266_0002931	Desulfatiglandales01	d__Bacteria;p__Desulfobacterota;c__Desulfobacteria;o__Desulfatiglandales;f__HGW-15;g__DSXZ01	Bacteria;Desulfobacterota;Desulfobacteria;Desulfatiglandales	ribonuclease P protein component	EC:3.1.26.5	COG0594	COG0594	pfam00825	TIGR00188		KO:K03536		Bacteria;Proteobacteria;Deltaproteobacteria;unclassified Deltaproteobacteria;unclassified Deltaproteobacteria;unclassified Deltaproteobacteria;delta proteobacterium NaphS2;delta proteobacterium NaphS2
Ga0393266_0003830_5476_5619	Ga0393266_0003830	Desulfatiglandales01	d__Bacteria;p__Desulfobacterota;c__Desulfobacteria;o__Desulfatiglandales;f__HGW-15;g__DSXZ01	Bacteria;Desulfobacterota;Desulfobacteria;Desulfatiglandales										Bacteria;Proteobacteria;Deltaproteobacteria;Desulfobacterales;Desulfobacteraceae;Desulfonema;Desulfonema limicola;Desulfonema limicola Jadebusen, DSM 2076
Ga0393266_0001775_2979_3962	Ga0393266_0001775	Desulfatiglandales01	d__Bacteria;p__Desulfobacterota;c__Desulfobacteria;o__Desulfatiglandales;f__HGW-15;g__DSXZ01	Bacteria;Desulfobacterota;Desulfobacteria;Desulfatiglandales	oligopeptide/dipeptide ABC transporter ATP-binding protein		COG0444	COG0444	pfam00005 | pfam08352	TIGR01727			SM00382	Bacteria;Proteobacteria;Deltaproteobacteria;Desulfarculales;Desulfarculaceae;Dethiosulfatarculus;Dethiosulfatarculus sandiegensis;Dethiosulfatarculus sandiegensis SPR
Ga0393266_0005457_334_588	Ga0393266_0005457	Desulfatiglandales01	d__Bacteria;p__Desulfobacterota;c__Desulfobacteria;o__Desulfatiglandales;f__HGW-15;g__DSXZ01	Bacteria;Desulfobacterota;Desulfobacteria;Desulfatiglandales	predicted RNA binding protein YcfA (HicA-like mRNA interferase family)		COG1724	COG1724	pfam07927					Bacteria;Proteobacteria;Deltaproteobacteria;Desulfobacterales;Desulfobacteraceae;Desulfosarcina;Desulfosarcina sp. BuS5;Desulfosarcina sp. BuS5
Ga0393266_0002931_7215_7412	Ga0393266_0002931	Desulfatiglandales01	d__Bacteria;p__Desulfobacterota;c__Desulfobacteria;o__Desulfatiglandales;f__HGW-15;g__DSXZ01	Bacteria;Desulfobacterota;Desulfobacteria;Desulfatiglandales	spoIIIJ-associated protein		COG1847	COG1847	pfam14804			KO:K06346	SM01245	Bacteria;Proteobacteria;Deltaproteobacteria;Desulfobacterales;Desulfobacteraceae;Desulfatiglans;Desulfatiglans anilini;Desulfatiglans anilini DSM 4660
Ga0393266_0006068_3499_4374	Ga0393266_0006068	Desulfatiglandales01	d__Bacteria;p__Desulfobacterota;c__Desulfobacteria;o__Desulfatiglandales;f__HGW-15;g__DSXZ01	Bacteria;Desulfobacterota;Desulfobacteria;Desulfatiglandales	branched-chain amino acid transport system permease protein		COG0559	COG0559	pfam02653			KO:K01997		Bacteria;Proteobacteria;Deltaproteobacteria;unclassified Deltaproteobacteria;unclassified Deltaproteobacteria;unclassified Deltaproteobacteria;delta proteobacterium NaphS2;delta proteobacterium NaphS2
Ga0393266_0001775_7547_9091	Ga0393266_0001775	Desulfatiglandales01	d__Bacteria;p__Desulfobacterota;c__Desulfobacteria;o__Desulfatiglandales;f__HGW-15;g__DSXZ01	Bacteria;Desulfobacterota;Desulfobacteria;Desulfatiglandales	peptide/nickel transport system substrate-binding protein		COG0747	COG0747	pfam00496			KO:K02035		Bacteria;Proteobacteria;Deltaproteobacteria;Desulfarculales;Desulfarculaceae;Dethiosulfatarculus;Dethiosulfatarculus sandiegensis;Dethiosulfatarculus sandiegensis SPR
Ga0393266_0000648_7878_8255	Ga0393266_0000648	Desulfatiglandales01	d__Bacteria;p__Desulfobacterota;c__Desulfobacteria;o__Desulfatiglandales;f__HGW-15;g__DSXZ01	Bacteria;Desulfobacterota;Desulfobacteria;Desulfatiglandales	small subunit ribosomal protein S12		COG0048	COG0048	pfam00164	TIGR00981		KO:K02950		Bacteria;Proteobacteria;Deltaproteobacteria;Desulfobacterales;Desulfobacteraceae;Desulfatiglans;Desulfatiglans anilini;Desulfatiglans anilini DSM 4660
Ga0393266_0006853_4980_5057	Ga0393266_0006853	Desulfatiglandales01	d__Bacteria;p__Desulfobacterota;c__Desulfobacteria;o__Desulfatiglandales;f__HGW-15;g__DSXZ01	Bacteria;Desulfobacterota;Desulfobacteria;Desulfatiglandales
Ga0393266_0004877_3_251	Ga0393266_0004877	Desulfatiglandales01	d__Bacteria;p__Desulfobacterota;c__Desulfobacteria;o__Desulfatiglandales;f__HGW-15;g__DSXZ01	Bacteria;Desulfobacterota;Desulfobacteria;Desulfatiglandales	dihydrofolate synthase/folylpolyglutamate synthase	EC:6.3.2.12 | EC:6.3.2.17	COG0285	COG0285				KO:K11754		Bacteria;Proteobacteria;Deltaproteobacteria;Desulfobacterales;Desulfobacteraceae;Desulfatiglans;Desulfatiglans anilini;Desulfatiglans anilini DSM 4660
Ga0393266_0004366_1859_2551	Ga0393266_0004366	Desulfatiglandales01	d__Bacteria;p__Desulfobacterota;c__Desulfobacteria;o__Desulfatiglandales;f__HGW-15;g__DSXZ01	Bacteria;Desulfobacterota;Desulfobacteria;Desulfatiglandales			COG2159	COG2159	pfam04909			KO:K07045		Bacteria;Proteobacteria;Deltaproteobacteria;Syntrophobacterales;Syntrophaceae;Syntrophus;Syntrophus gentianae;Syntrophus gentianae DSM 8423
Ga0393266_0009221_3584_4288	Ga0393266_0009221	Desulfatiglandales01	d__Bacteria;p__Desulfobacterota;c__Desulfobacteria;o__Desulfatiglandales;f__HGW-15;g__DSXZ01	Bacteria;Desulfobacterota;Desulfobacteria;Desulfatiglandales			COG0670	COG0670	pfam01027			KO:K06890		Bacteria;Proteobacteria;Deltaproteobacteria;Desulfobacterales;Desulfobacteraceae;Desulfatiglans;Desulfatiglans anilini;Desulfatiglans anilini DSM 4660
Ga0393266_0001679_3392_3532	Ga0393266_0001679	Desulfatiglandales01	d__Bacteria;p__Desulfobacterota;c__Desulfobacteria;o__Desulfatiglandales;f__HGW-15;g__DSXZ01	Bacteria;Desulfobacterota;Desulfobacteria;Desulfatiglandales	branched-chain amino acid transport system ATP-binding protein		COG0410	COG0410				KO:K01996		Bacteria;Proteobacteria;Deltaproteobacteria;Desulfobacterales;Desulfobacteraceae;Desulfatitalea;Desulfatitalea tepidiphila;Desulfatitalea tepidiphila S28bF
Ga0393266_0001067_286_1512	Ga0393266_0001067	Desulfatiglandales01	d__Bacteria;p__Desulfobacterota;c__Desulfobacteria;o__Desulfatiglandales;f__HGW-15;g__DSXZ01	Bacteria;Desulfobacterota;Desulfobacteria;Desulfatiglandales			COG0730	COG0730	pfam01925			KO:K07090		Bacteria;Firmicutes;Clostridia;Clostridiales;Peptococcaceae;Desulfofundulus;Desulfofundulus australicus;Desulfofundulus australicus DSM 11792
Ga0393266_0003142_5284_6819	Ga0393266_0003142	Desulfatiglandales01	d__Bacteria;p__Desulfobacterota;c__Desulfobacteria;o__Desulfatiglandales;f__HGW-15;g__DSXZ01	Bacteria;Desulfobacterota;Desulfobacteria;Desulfatiglandales	3-oxoacyl-[acyl-carrier-protein] synthase III		COG0332 | COG0332	COG0332						Bacteria;Proteobacteria;Deltaproteobacteria;Desulfovibrionales;Desulfovibrionaceae;Desulfovibrio;Desulfovibrio vulgaris;Desulfovibrio vulgaris Miyazaki F
Ga0393266_0009210_285_836	Ga0393266_0009210	Desulfatiglandales01	d__Bacteria;p__Desulfobacterota;c__Desulfobacteria;o__Desulfatiglandales;f__HGW-15;g__DSXZ01	Bacteria;Desulfobacterota;Desulfobacteria;Desulfatiglandales	large subunit ribosomal protein L5		COG0094	COG0094	pfam00673 | pfam00281			KO:K02931		Bacteria;Proteobacteria;Deltaproteobacteria;Desulfobacterales;Desulfobacteraceae;Desulfatiglans;Desulfatiglans anilini;Desulfatiglans anilini DSM 4660
Ga0393266_0003830_2_925	Ga0393266_0003830	Desulfatiglandales01	d__Bacteria;p__Desulfobacterota;c__Desulfobacteria;o__Desulfatiglandales;f__HGW-15;g__DSXZ01	Bacteria;Desulfobacterota;Desulfobacteria;Desulfatiglandales				COG5616	pfam13517					Bacteria;Proteobacteria;Deltaproteobacteria;Syntrophobacterales;Syntrophobacteraceae;Desulfoglaeba;Desulfoglaeba alkanexedens;Desulfoglaeba alkanexedens ALDC
Ga0393266_0009334_4102_4383	Ga0393266_0009334	Desulfatiglandales01	d__Bacteria;p__Desulfobacterota;c__Desulfobacteria;o__Desulfatiglandales;f__HGW-15;g__DSXZ01	Bacteria;Desulfobacterota;Desulfobacteria;Desulfatiglandales				2ED7H						Bacteria;Proteobacteria;Deltaproteobacteria;Desulfuromonadales;Geobacteraceae;Geopsychrobacter;Geopsychrobacter electrodiphilus;Geopsychrobacter electrodiphilus DSM 16401
Ga0393266_0001710_5857_6228	Ga0393266_0001710	Desulfatiglandales01	d__Bacteria;p__Desulfobacterota;c__Desulfobacteria;o__Desulfatiglandales;f__HGW-15;g__DSXZ01	Bacteria;Desulfobacterota;Desulfobacteria;Desulfatiglandales	ribosome-binding factor A		COG0858	COG0858	pfam02033	TIGR00082		KO:K02834		Bacteria;Proteobacteria;Deltaproteobacteria;unclassified Deltaproteobacteria;unclassified Deltaproteobacteria;unclassified Deltaproteobacteria;delta proteobacterium NaphS2;delta proteobacterium NaphS2
Ga0393266_0012013_1707_2171	Ga0393266_0012013	Desulfatiglandales01	d__Bacteria;p__Desulfobacterota;c__Desulfobacteria;o__Desulfatiglandales;f__HGW-15;g__DSXZ01	Bacteria;Desulfobacterota;Desulfobacteria;Desulfatiglandales				2ECCV	pfam08843					Bacteria;Proteobacteria;Deltaproteobacteria;Syntrophobacterales;Syntrophaceae;Smithella;Smithella sp. F21;Smithella sp. F21
Ga0393266_0003999_5262_5477	Ga0393266_0003999	Desulfatiglandales01	d__Bacteria;p__Desulfobacterota;c__Desulfobacteria;o__Desulfatiglandales;f__HGW-15;g__DSXZ01	Bacteria;Desulfobacterota;Desulfobacteria;Desulfatiglandales
Ga0393266_0000669_3309_4796	Ga0393266_0000669	Desulfatiglandales01	d__Bacteria;p__Desulfobacterota;c__Desulfobacteria;o__Desulfatiglandales;f__HGW-15;g__DSXZ01	Bacteria;Desulfobacterota;Desulfobacteria;Desulfatiglandales	radical SAM superfamily enzyme YgiQ (UPF0313 family)		COG1032	COG1032	pfam13282 | pfam04055				SM00729	Bacteria;Planctomycetes;Candidatus Brocadiae;Candidatus Brocadiales;Candidatus Brocadiaceae;Candidatus Brocadia;Candidatus Brocadia sapporoensis;Candidatus Brocadia sapporoensis 40
Ga0393266_0010306_2739_3701	Ga0393266_0010306	Desulfatiglandales01	d__Bacteria;p__Desulfobacterota;c__Desulfobacteria;o__Desulfatiglandales;f__HGW-15;g__DSXZ01	Bacteria;Desulfobacterota;Desulfobacteria;Desulfatiglandales				2EQIM	pfam13559
Ga0393266_0003642_132_533	Ga0393266_0003642	Desulfatiglandales01	d__Bacteria;p__Desulfobacterota;c__Desulfobacteria;o__Desulfatiglandales;f__HGW-15;g__DSXZ01	Bacteria;Desulfobacterota;Desulfobacteria;Desulfatiglandales	PTS system mannose-specific IIA component	EC:2.7.1.69	COG2893	COG2893	pfam03610			KO:K02793		Bacteria;Proteobacteria;Deltaproteobacteria;unclassified Deltaproteobacteria;unclassified Deltaproteobacteria;unclassified Deltaproteobacteria;delta proteobacterium NaphS2;delta proteobacterium NaphS2
Ga0393266_0012013_1056_1313	Ga0393266_0012013	Desulfatiglandales01	d__Bacteria;p__Desulfobacterota;c__Desulfobacteria;o__Desulfatiglandales;f__HGW-15;g__DSXZ01	Bacteria;Desulfobacterota;Desulfobacteria;Desulfatiglandales					pfam05016
Ga0393266_0013474_1099_3480	Ga0393266_0013474	Desulfatiglandales01	d__Bacteria;p__Desulfobacterota;c__Desulfobacteria;o__Desulfatiglandales;f__HGW-15;g__DSXZ01	Bacteria;Desulfobacterota;Desulfobacteria;Desulfatiglandales	nitric oxide reductase NorD protein			COG4548				KO:K02448	SM00327	Bacteria;Proteobacteria;Deltaproteobacteria;unclassified Deltaproteobacteria;unclassified Deltaproteobacteria;unclassified Deltaproteobacteria;delta proteobacterium NaphS2;delta proteobacterium NaphS2
Ga0393266_0001083_5137_5646	Ga0393266_0001083	Desulfatiglandales01	d__Bacteria;p__Desulfobacterota;c__Desulfobacteria;o__Desulfatiglandales;f__HGW-15;g__DSXZ01	Bacteria;Desulfobacterota;Desulfobacteria;Desulfatiglandales
Ga0393266_0013474_284_1096	Ga0393266_0013474	Desulfatiglandales01	d__Bacteria;p__Desulfobacterota;c__Desulfobacteria;o__Desulfatiglandales;f__HGW-15;g__DSXZ01	Bacteria;Desulfobacterota;Desulfobacteria;Desulfatiglandales	nitric oxide reductase NorQ protein		COG0714	COG0714	pfam07728 | pfam08406			KO:K04748	SM00382	Bacteria;Proteobacteria;Deltaproteobacteria;unclassified Deltaproteobacteria;unclassified Deltaproteobacteria;unclassified Deltaproteobacteria;delta proteobacterium NaphS2;delta proteobacterium NaphS2
Ga0393266_0013474_195_287	Ga0393266_0013474	Desulfatiglandales01	d__Bacteria;p__Desulfobacterota;c__Desulfobacteria;o__Desulfatiglandales;f__HGW-15;g__DSXZ01	Bacteria;Desulfobacterota;Desulfobacteria;Desulfatiglandales
Ga0393266_0003134_2745_3809	Ga0393266_0003134	Desulfatiglandales01	d__Bacteria;p__Desulfobacterota;c__Desulfobacteria;o__Desulfatiglandales;f__HGW-15;g__DSXZ01	Bacteria;Desulfobacterota;Desulfobacteria;Desulfatiglandales				290SS						Bacteria;Proteobacteria;Deltaproteobacteria;Desulfobacterales;Desulfobacteraceae;Desulfosarcina;Desulfosarcina variabilis;Desulfosarcina variabilis Montpellier
Ga0393266_0001520_392_1603	Ga0393266_0001520	Desulfatiglandales01	d__Bacteria;p__Desulfobacterota;c__Desulfobacteria;o__Desulfatiglandales;f__HGW-15;g__DSXZ01	Bacteria;Desulfobacterota;Desulfobacteria;Desulfatiglandales				2DP8S						Bacteria;Actinobacteria;Actinobacteria;Streptomycetales;Streptomycetaceae;Streptomyces;Streptomyces sp. yr375;Streptomyces sp. YR375
Ga0393266_0009667_3094_3807	Ga0393266_0009667	Desulfatiglandales01	d__Bacteria;p__Desulfobacterota;c__Desulfobacteria;o__Desulfatiglandales;f__HGW-15;g__DSXZ01	Bacteria;Desulfobacterota;Desulfobacteria;Desulfatiglandales			COG3009	COG3009	pfam03886			KO:K09857		Bacteria;Proteobacteria;Gammaproteobacteria;Methylococcales;Methylococcaceae;Methylococcus;Methylococcus capsulatus;Methylococcus capsulatus Texas, ATCC 19069
Ga0393266_0003999_74_274	Ga0393266_0003999	Desulfatiglandales01	d__Bacteria;p__Desulfobacterota;c__Desulfobacteria;o__Desulfatiglandales;f__HGW-15;g__DSXZ01	Bacteria;Desulfobacterota;Desulfobacteria;Desulfatiglandales	coenzyme F420-reducing hydrogenase delta subunit		COG1908	COG1908	pfam02662					Bacteria;Proteobacteria;Deltaproteobacteria;unclassified Deltaproteobacteria;unclassified Deltaproteobacteria;unclassified Deltaproteobacteria;delta proteobacterium NaphS2;delta proteobacterium NaphS2
Ga0393266_0002794_1885_2688	Ga0393266_0002794	Desulfatiglandales01	d__Bacteria;p__Desulfobacterota;c__Desulfobacteria;o__Desulfatiglandales;f__HGW-15;g__DSXZ01	Bacteria;Desulfobacterota;Desulfobacteria;Desulfatiglandales	molybdopterin-containing oxidoreductase family iron-sulfur binding subunit		COG0437	COG0437	pfam13247			KO:K00184		Bacteria;Proteobacteria;Deltaproteobacteria;Desulfobacterales;Desulfobacteraceae;Desulfatiglans;Desulfatiglans anilini;Desulfatiglans anilini DSM 4660
Ga0393266_0014930_1_2568	Ga0393266_0014930	Desulfatiglandales01	d__Bacteria;p__Desulfobacterota;c__Desulfobacteria;o__Desulfatiglandales;f__HGW-15;g__DSXZ01	Bacteria;Desulfobacterota;Desulfobacteria;Desulfatiglandales	non-specific serine/threonine protein kinase	EC:2.7.11.1	COG0553	COG0553	pfam00176 | pfam12419 | pfam00271			KO:K08282	SM00487 | SM00490	Bacteria;Proteobacteria;Deltaproteobacteria;Desulfobacterales;Desulfobacteraceae;Desulfatibacillum;Desulfatibacillum alkenivorans;Desulfatibacillum alkenivorans DSM 16219
Ga0393266_0009679_4220_4339	Ga0393266_0009679	Desulfatiglandales01	d__Bacteria;p__Desulfobacterota;c__Desulfobacteria;o__Desulfatiglandales;f__HGW-15;g__DSXZ01	Bacteria;Desulfobacterota;Desulfobacteria;Desulfatiglandales
Ga0393266_0001858_1556_2155	Ga0393266_0001858	Desulfatiglandales01	d__Bacteria;p__Desulfobacterota;c__Desulfobacteria;o__Desulfatiglandales;f__HGW-15;g__DSXZ01	Bacteria;Desulfobacterota;Desulfobacteria;Desulfatiglandales	electron transport complex protein RnfE		COG4660	COG4660	pfam02508	TIGR01948		KO:K03613		Bacteria;Proteobacteria;Deltaproteobacteria;Desulfobacterales;Desulfobacteraceae;Desulfatirhabdium;Desulfatirhabdium butyrativorans;Desulfatirhabdium butyrativorans DSM 18734
Ga0393266_0012727_2116_3354	Ga0393266_0012727	Desulfatiglandales01	d__Bacteria;p__Desulfobacterota;c__Desulfobacteria;o__Desulfatiglandales;f__HGW-15;g__DSXZ01	Bacteria;Desulfobacterota;Desulfobacteria;Desulfatiglandales	putative ATPase		COG2256	COG2256	pfam12002 | pfam16193 | pfam00004			KO:K07478	SM00382	Bacteria;Proteobacteria;Deltaproteobacteria;Desulfobacterales;Desulfobacteraceae;Desulfatiglans;Desulfatiglans anilini;Desulfatiglans anilini DSM 4660
Ga0393266_0013096_434_646	Ga0393266_0013096	Desulfatiglandales01	d__Bacteria;p__Desulfobacterota;c__Desulfobacteria;o__Desulfatiglandales;f__HGW-15;g__DSXZ01	Bacteria;Desulfobacterota;Desulfobacteria;Desulfatiglandales	predicted RNase H-like HicB family nuclease		COG1598	COG1598	pfam15919					Archaea;Euryarchaeota;Methanomicrobia;Methanomicrobiales;Methanomicrobiaceae;Methanolacinia;Methanolacinia petrolearia;Methanolacinia petrolearia DSM 11571
Ga0393266_0001178_8393_9049	Ga0393266_0001178	Desulfatiglandales01	d__Bacteria;p__Desulfobacterota;c__Desulfobacteria;o__Desulfatiglandales;f__HGW-15;g__DSXZ01	Bacteria;Desulfobacterota;Desulfobacteria;Desulfatiglandales				292MF	pfam11249					Bacteria;Proteobacteria;Deltaproteobacteria;Desulfuromonadales;Desulfuromonadaceae;Desulfuromonas;Desulfuromonas sp. TF;Desulfuromonas sp. TF
Ga0393266_0003999_1606_2643	Ga0393266_0003999	Desulfatiglandales01	d__Bacteria;p__Desulfobacterota;c__Desulfobacteria;o__Desulfatiglandales;f__HGW-15;g__DSXZ01	Bacteria;Desulfobacterota;Desulfobacteria;Desulfatiglandales	ferredoxin		COG1145	COG1150	pfam17179					Bacteria;Proteobacteria;Deltaproteobacteria;unclassified Deltaproteobacteria;unclassified Deltaproteobacteria;unclassified Deltaproteobacteria;delta proteobacterium NaphS2;delta proteobacterium NaphS2
Ga0393266_0009210_1937_2158	Ga0393266_0009210	Desulfatiglandales01	d__Bacteria;p__Desulfobacterota;c__Desulfobacteria;o__Desulfatiglandales;f__HGW-15;g__DSXZ01	Bacteria;Desulfobacterota;Desulfobacteria;Desulfatiglandales	large subunit ribosomal protein L29		COG0255	COG0255	pfam00831	TIGR00012		KO:K02904		Bacteria;Firmicutes;Bacilli;Bacillales;Bacillaceae;Parageobacillus;Parageobacillus thermantarcticus;Parageobacillus thermantarcticus M1
Ga0393266_0001858_2170_2754	Ga0393266_0001858	Desulfatiglandales01	d__Bacteria;p__Desulfobacterota;c__Desulfobacteria;o__Desulfatiglandales;f__HGW-15;g__DSXZ01	Bacteria;Desulfobacterota;Desulfobacteria;Desulfatiglandales	electron transport complex protein RnfG		COG4659	COG4659	pfam04205	TIGR01947		KO:K03612		Bacteria;Proteobacteria;Deltaproteobacteria;Desulfobacterales;Desulfobacteraceae;Desulfatiglans;Desulfatiglans anilini;Desulfatiglans anilini DSM 4660
Ga0393266_0030269_1977_2426	Ga0393266_0030269	Desulfatiglandales01	d__Bacteria;p__Desulfobacterota;c__Desulfobacteria;o__Desulfatiglandales;f__HGW-15;g__DSXZ01	Bacteria;Desulfobacterota;Desulfobacteria;Desulfatiglandales
Ga0393266_0019309_1277_1807	Ga0393266_0019309	Desulfatiglandales01	d__Bacteria;p__Desulfobacterota;c__Desulfobacteria;o__Desulfatiglandales;f__HGW-15;g__DSXZ01	Bacteria;Desulfobacterota;Desulfobacteria;Desulfatiglandales	2-oxoglutarate ferredoxin oxidoreductase subunit gamma	EC:1.2.7.3	COG1014	COG1014	pfam01558			KO:K00177		Bacteria;Proteobacteria;Deltaproteobacteria;Syntrophobacterales;Syntrophaceae;Desulfomonile;Desulfomonile tiedjei;Desulfomonile tiedjei DCB-1, DSM 6799
Ga0393266_0008302_1_1218	Ga0393266_0008302	Desulfatiglandales01	d__Bacteria;p__Desulfobacterota;c__Desulfobacteria;o__Desulfatiglandales;f__HGW-15;g__DSXZ01	Bacteria;Desulfobacterota;Desulfobacteria;Desulfatiglandales	4-aminobutyrate aminotransferase	EC:2.6.1.19	COG0160	COG0160	pfam00202	TIGR00700		KO:K00823		Bacteria;Proteobacteria;Deltaproteobacteria;unclassified Deltaproteobacteria;unclassified Deltaproteobacteria;unclassified Deltaproteobacteria;delta proteobacterium NaphS2;delta proteobacterium NaphS2
Ga0393266_0002680_6789_7727	Ga0393266_0002680	Desulfatiglandales01	d__Bacteria;p__Desulfobacterota;c__Desulfobacteria;o__Desulfatiglandales;f__HGW-15;g__DSXZ01	Bacteria;Desulfobacterota;Desulfobacteria;Desulfatiglandales	hydrogenase-4 component B	EC:1.-	COG0651	COG1009	pfam00361 | pfam00662			KO:K12137		Bacteria;Proteobacteria;Alphaproteobacteria;Rhodospirillales;Rhodospirillaceae;Rhodospirillum;Rhodospirillum rubrum;Rhodospirillum rubrum S1, ATCC 11170
Ga0393266_0001775_6131_7357	Ga0393266_0001775	Desulfatiglandales01	d__Bacteria;p__Desulfobacterota;c__Desulfobacteria;o__Desulfatiglandales;f__HGW-15;g__DSXZ01	Bacteria;Desulfobacterota;Desulfobacteria;Desulfatiglandales	allantoate deiminase	EC:3.5.3.9	COG0624	COG0624	pfam01546 | pfam07687	TIGR01879		KO:K02083		Bacteria;Firmicutes;Clostridia;Clostridiales;Lachnospiraceae;Lachnoclostridium;Lachnoclostridium sp. An14;Lachnoclostridium sp. An14
Ga0393266_0004643_3200_3718	Ga0393266_0004643	Desulfatiglandales01	d__Bacteria;p__Desulfobacterota;c__Desulfobacteria;o__Desulfatiglandales;f__HGW-15;g__DSXZ01	Bacteria;Desulfobacterota;Desulfobacteria;Desulfatiglandales	flavin reductase (DIM6/NTAB) family NADH-FMN oxidoreductase RutF		COG1853	COG1773	pfam01613				SM00903	Bacteria;Proteobacteria;Deltaproteobacteria;Syntrophobacterales;Syntrophaceae;Syntrophus;Syntrophus gentianae;Syntrophus gentianae DSM 8423
Ga0393266_0001493_66_668	Ga0393266_0001493	Desulfatiglandales01	d__Bacteria;p__Desulfobacterota;c__Desulfobacteria;o__Desulfatiglandales;f__HGW-15;g__DSXZ01	Bacteria;Desulfobacterota;Desulfobacteria;Desulfatiglandales	predicted ferric reductase		COG4097	COG4097	pfam01794					Bacteria;Firmicutes;Bacilli;Bacillales;unclassified Bacillales;Desulfuribacillus;Desulfuribacillus alkaliarsenatis;Desulfuribacillus alkaliarsenatis AHT28
Ga0393266_0000567_15153_15761	Ga0393266_0000567	Desulfatiglandales01	d__Bacteria;p__Desulfobacterota;c__Desulfobacteria;o__Desulfatiglandales;f__HGW-15;g__DSXZ01	Bacteria;Desulfobacterota;Desulfobacteria;Desulfatiglandales	nitrate reductase gamma subunit		COG2181	COG0247						Bacteria;Proteobacteria;Deltaproteobacteria;Desulfobacterales;Desulfobacteraceae;Desulfatiglans;Desulfatiglans anilini;Desulfatiglans anilini DSM 4660
Ga0393266_0004366_4240_5691	Ga0393266_0004366	Desulfatiglandales01	d__Bacteria;p__Desulfobacterota;c__Desulfobacteria;o__Desulfatiglandales;f__HGW-15;g__DSXZ01	Bacteria;Desulfobacterota;Desulfobacteria;Desulfatiglandales	predicted Zn-dependent protease		COG4784	COG4784	pfam01435					Bacteria;Proteobacteria;Deltaproteobacteria;Desulfobacterales;Desulfobacteraceae;Desulfatiglans;Desulfatiglans anilini;Desulfatiglans anilini DSM 4660
Ga0393266_0001679_7941_9608	Ga0393266_0001679	Desulfatiglandales01	d__Bacteria;p__Desulfobacterota;c__Desulfobacteria;o__Desulfatiglandales;f__HGW-15;g__DSXZ01	Bacteria;Desulfobacterota;Desulfobacteria;Desulfatiglandales	SagB-type dehydrogenase family enzyme		COG0778 | COG0778	COG0778	pfam00881 | pfam00881	TIGR03605				Bacteria;Proteobacteria;Deltaproteobacteria;Desulfobacterales;Desulfobacteraceae;Desulfatiglans;Desulfatiglans anilini;Desulfatiglans anilini DSM 4660
Ga0393266_0003758_605_1471	Ga0393266_0003758	Desulfatiglandales01	d__Bacteria;p__Desulfobacterota;c__Desulfobacteria;o__Desulfatiglandales;f__HGW-15;g__DSXZ01	Bacteria;Desulfobacterota;Desulfobacteria;Desulfatiglandales	diguanylate cyclase (GGDEF)-like protein		COG3706	COG2199	pfam00990 | pfam00072	TIGR00254			SM00267 | SM00448	Bacteria;Proteobacteria;Deltaproteobacteria;unclassified Deltaproteobacteria;unclassified Deltaproteobacteria;unclassified Deltaproteobacteria;delta proteobacterium NaphS2;delta proteobacterium NaphS2
Ga0393266_0012013_2719_3012	Ga0393266_0012013	Desulfatiglandales01	d__Bacteria;p__Desulfobacterota;c__Desulfobacteria;o__Desulfatiglandales;f__HGW-15;g__DSXZ01	Bacteria;Desulfobacterota;Desulfobacteria;Desulfatiglandales			COG2929	COG2929	pfam04365			KO:K09803		Bacteria;Latescibacteria;unclassified Latescibacteria;unclassified Latescibacteria;unclassified Latescibacteria;unclassified Latescibacteria;unclassified Latescibacteria;Latescibacteria bacterium SCGC AAA257-K07 (contamination screened)
Ga0393266_0002580_5036_5440	Ga0393266_0002580	Desulfatiglandales01	d__Bacteria;p__Desulfobacterota;c__Desulfobacteria;o__Desulfatiglandales;f__HGW-15;g__DSXZ01	Bacteria;Desulfobacterota;Desulfobacteria;Desulfatiglandales	signal-transduction protein with cAMP-binding, CBS, and nucleotidyltransferase domain		COG2905	COG2905	pfam00571 | pfam00571				SM00116 | SM00116	Bacteria;Proteobacteria;Deltaproteobacteria;unclassified Deltaproteobacteria;Candidatus Desulfofervidaceae;Candidatus Desulfofervidus;Candidatus Desulfofervidus auxilii;delta proteobacterium HotSeep1
Ga0393266_0002580_4417_5046	Ga0393266_0002580	Desulfatiglandales01	d__Bacteria;p__Desulfobacterota;c__Desulfobacteria;o__Desulfatiglandales;f__HGW-15;g__DSXZ01	Bacteria;Desulfobacterota;Desulfobacteria;Desulfatiglandales			COG1392	COG1392	pfam01865	TIGR00153		KO:K07220		Bacteria;Proteobacteria;Deltaproteobacteria;unclassified Deltaproteobacteria;Candidatus Desulfofervidaceae;Candidatus Desulfofervidus;Candidatus Desulfofervidus auxilii;delta proteobacterium HotSeep1
Ga0393266_0012331_1159_1305	Ga0393266_0012331	Desulfatiglandales01	d__Bacteria;p__Desulfobacterota;c__Desulfobacteria;o__Desulfatiglandales;f__HGW-15;g__DSXZ01	Bacteria;Desulfobacterota;Desulfobacteria;Desulfatiglandales
Ga0393266_0001710_922_2286	Ga0393266_0001710	Desulfatiglandales01	d__Bacteria;p__Desulfobacterota;c__Desulfobacteria;o__Desulfatiglandales;f__HGW-15;g__DSXZ01	Bacteria;Desulfobacterota;Desulfobacteria;Desulfatiglandales	N utilization substance protein A		COG0195	COG0195	pfam08529 | pfam13184 | pfam14520 | pfam00575	TIGR01953		KO:K02600	SM00322 | SM00322 | SM00316	Bacteria;Proteobacteria;Deltaproteobacteria;Desulfobacterales;Desulfobacteraceae;Desulfatiglans;Desulfatiglans anilini;Desulfatiglans anilini DSM 4660
Ga0393266_0009070_1834_3225	Ga0393266_0009070	Desulfatiglandales01	d__Bacteria;p__Desulfobacterota;c__Desulfobacteria;o__Desulfatiglandales;f__HGW-15;g__DSXZ01	Bacteria;Desulfobacterota;Desulfobacteria;Desulfatiglandales	asparaginyl-tRNA synthetase	EC:6.1.1.22	COG0017	COG0017	pfam00152 | pfam01336	TIGR00457		KO:K01893		Bacteria;Proteobacteria;Deltaproteobacteria;unclassified Deltaproteobacteria;unclassified Deltaproteobacteria;unclassified Deltaproteobacteria;delta proteobacterium NaphS2;delta proteobacterium NaphS2
Ga0393266_0009062_228_1580	Ga0393266_0009062	Desulfatiglandales01	d__Bacteria;p__Desulfobacterota;c__Desulfobacteria;o__Desulfatiglandales;f__HGW-15;g__DSXZ01	Bacteria;Desulfobacterota;Desulfobacteria;Desulfatiglandales	DNA-binding NtrC family response regulator		COG2204	COG2204	pfam00158 | pfam00072 | pfam02954				SM00448 | SM00382	Bacteria;Proteobacteria;Deltaproteobacteria;unclassified Deltaproteobacteria;unclassified Deltaproteobacteria;unclassified Deltaproteobacteria;delta proteobacterium NaphS2;delta proteobacterium NaphS2
Ga0393266_0009070_1321_1662	Ga0393266_0009070	Desulfatiglandales01	d__Bacteria;p__Desulfobacterota;c__Desulfobacteria;o__Desulfatiglandales;f__HGW-15;g__DSXZ01	Bacteria;Desulfobacterota;Desulfobacteria;Desulfatiglandales				2ESEZ						Bacteria;Proteobacteria;Deltaproteobacteria;Desulfobacterales;Desulfobacteraceae;Desulfosarcina;Desulfosarcina sp. BuS5;Desulfosarcina sp. BuS5
Ga0393266_0012013_68_1045	Ga0393266_0012013	Desulfatiglandales01	d__Bacteria;p__Desulfobacterota;c__Desulfobacteria;o__Desulfatiglandales;f__HGW-15;g__DSXZ01	Bacteria;Desulfobacterota;Desulfobacteria;Desulfatiglandales	sn-glycerol 3-phosphate transport system ATP-binding protein	EC:3.6.3.20	COG3839	COG3842	pfam00005			KO:K05816		Bacteria;Spirochaetes;Spirochaetia;Spirochaetales;Spirochaetaceae;Alkalispirochaeta;Alkalispirochaeta odontotermitis;Alkalispirochaeta odontotermitis JC202
Ga0393266_0002794_517_723	Ga0393266_0002794	Desulfatiglandales01	d__Bacteria;p__Desulfobacterota;c__Desulfobacteria;o__Desulfatiglandales;f__HGW-15;g__DSXZ01	Bacteria;Desulfobacterota;Desulfobacteria;Desulfatiglandales
Ga0393266_0013096_2873_3094	Ga0393266_0013096	Desulfatiglandales01	d__Bacteria;p__Desulfobacterota;c__Desulfobacteria;o__Desulfatiglandales;f__HGW-15;g__DSXZ01	Bacteria;Desulfobacterota;Desulfobacteria;Desulfatiglandales	putative addiction module component (TIGR02574 family)		COG4644	2EGU9	pfam09720	TIGR02574				Bacteria;Proteobacteria;Deltaproteobacteria;Syntrophobacterales;Syntrophaceae;Desulfomonile;Desulfomonile tiedjei;Desulfomonile tiedjei DCB-1, DSM 6799
Ga0393266_0028269_105_395	Ga0393266_0028269	Desulfatiglandales01	d__Bacteria;p__Desulfobacterota;c__Desulfobacteria;o__Desulfatiglandales;f__HGW-15;g__DSXZ01	Bacteria;Desulfobacterota;Desulfobacteria;Desulfatiglandales				2E33J						Bacteria;Proteobacteria;Gammaproteobacteria;Methylococcales;Methylothermaceae;Methylohalobius;Methylohalobius crimeensis;Methylohalobius crimeensis 10Ki
Ga0393266_0003610_4983_5618	Ga0393266_0003610	Desulfatiglandales01	d__Bacteria;p__Desulfobacterota;c__Desulfobacteria;o__Desulfatiglandales;f__HGW-15;g__DSXZ01	Bacteria;Desulfobacterota;Desulfobacteria;Desulfatiglandales
Ga0393266_0005857_981_1271	Ga0393266_0005857	Desulfatiglandales01	d__Bacteria;p__Desulfobacterota;c__Desulfobacteria;o__Desulfatiglandales;f__HGW-15;g__DSXZ01	Bacteria;Desulfobacterota;Desulfobacteria;Desulfatiglandales			COG1487	COG1487				KO:K07062		Bacteria;Proteobacteria;Deltaproteobacteria;Desulfovibrionales;Desulfonatronaceae;Desulfonatronum;Desulfonatronum zhilinae;Desulfonatronum zhilinae Al915-01
Ga0393266_0005205_4099_4248	Ga0393266_0005205	Desulfatiglandales01	d__Bacteria;p__Desulfobacterota;c__Desulfobacteria;o__Desulfatiglandales;f__HGW-15;g__DSXZ01	Bacteria;Desulfobacterota;Desulfobacteria;Desulfatiglandales				2E8Y7						Bacteria;Proteobacteria;Deltaproteobacteria;unclassified Deltaproteobacteria;unclassified Deltaproteobacteria;unclassified Deltaproteobacteria;delta proteobacterium NaphS2;delta proteobacterium NaphS2
Ga0393266_0001743_4320_6101	Ga0393266_0001743	Desulfatiglandales01	d__Bacteria;p__Desulfobacterota;c__Desulfobacteria;o__Desulfatiglandales;f__HGW-15;g__DSXZ01	Bacteria;Desulfobacterota;Desulfobacteria;Desulfatiglandales	phosphotransferase system enzyme I (PtsI)	EC:2.7.3.9	COG1080	COG1080	pfam02896 | pfam05524 | pfam00391	TIGR01417		KO:K08483		Bacteria;Proteobacteria;Deltaproteobacteria;Desulfobacterales;Desulfobacteraceae;Desulfatiglans;Desulfatiglans anilini;Desulfatiglans anilini DSM 4660
Ga0393266_0001387_47_1117	Ga0393266_0001387	Desulfatiglandales01	d__Bacteria;p__Desulfobacterota;c__Desulfobacteria;o__Desulfatiglandales;f__HGW-15;g__DSXZ01	Bacteria;Desulfobacterota;Desulfobacteria;Desulfatiglandales	CPA2 family monovalent cation:H+ antiporter-2		COG0569	COG1226	pfam02254 | pfam02080			KO:K03455		Bacteria;Proteobacteria;Deltaproteobacteria;unclassified Deltaproteobacteria;unclassified Deltaproteobacteria;Dissulfuribacter;Dissulfuribacter thermophilus;Dissulfuribacter thermophilus S69
Ga0393266_0012013_1298_1483	Ga0393266_0012013	Desulfatiglandales01	d__Bacteria;p__Desulfobacterota;c__Desulfobacteria;o__Desulfatiglandales;f__HGW-15;g__DSXZ01	Bacteria;Desulfobacterota;Desulfobacteria;Desulfatiglandales	predicted transcriptional regulator		COG3905	2DRAI						Bacteria;Chlorobi;Chlorobia;Chlorobiales;Chlorobiaceae;Chlorobium;Chlorobium phaeobacteroides;Chlorobium phaeobacteroides BS1
Ga0393266_0000669_7326_8615	Ga0393266_0000669	Desulfatiglandales01	d__Bacteria;p__Desulfobacterota;c__Desulfobacteria;o__Desulfatiglandales;f__HGW-15;g__DSXZ01	Bacteria;Desulfobacterota;Desulfobacteria;Desulfatiglandales	Asp-tRNA(Asn)/Glu-tRNA(Gln) amidotransferase A subunit family amidase		COG0154	COG0154	pfam01425					Bacteria;Chloroflexi;Caldilineae;Caldilineales;Caldilineaceae;Caldilinea;Caldilinea aerophila;Caldilinea aerophila STL-6-O1, DSM 14535
Ga0393266_0021868_2018_2812	Ga0393266_0021868	Desulfatiglandales01	d__Bacteria;p__Desulfobacterota;c__Desulfobacteria;o__Desulfatiglandales;f__HGW-15;g__DSXZ01	Bacteria;Desulfobacterota;Desulfobacteria;Desulfatiglandales	sugar phosphate isomerase/epimerase		COG1082	COG1082	pfam01261					Bacteria;Proteobacteria;Deltaproteobacteria;Syntrophobacterales;Syntrophaceae;Desulfomonile;Desulfomonile tiedjei;Desulfomonile tiedjei DCB-1, DSM 6799
Ga0393266_0000669_4866_4994	Ga0393266_0000669	Desulfatiglandales01	d__Bacteria;p__Desulfobacterota;c__Desulfobacteria;o__Desulfatiglandales;f__HGW-15;g__DSXZ01	Bacteria;Desulfobacterota;Desulfobacteria;Desulfatiglandales
Ga0393266_0009679_344_1399	Ga0393266_0009679	Desulfatiglandales01	d__Bacteria;p__Desulfobacterota;c__Desulfobacteria;o__Desulfatiglandales;f__HGW-15;g__DSXZ01	Bacteria;Desulfobacterota;Desulfobacteria;Desulfatiglandales	glycosyltransferase involved in cell wall biosynthesis		COG0438	COG0438	pfam00534 | pfam13439		GT4(171-319)			Bacteria;Actinobacteria;Actinobacteria;Geodermatophilales;Geodermatophilaceae;Modestobacter;Modestobacter marinus;Modestobacter marinus DSM 45201
Ga0393266_0017206_3_875	Ga0393266_0017206	Desulfatiglandales01	d__Bacteria;p__Desulfobacterota;c__Desulfobacteria;o__Desulfatiglandales;f__HGW-15;g__DSXZ01	Bacteria;Desulfobacterota;Desulfobacteria;Desulfatiglandales	glycine dehydrogenase subunit 2	EC:1.4.4.2	COG1003	COG1003				KO:K00283		Bacteria;Proteobacteria;Deltaproteobacteria;Syntrophobacterales;Syntrophobacteraceae;Desulfacinum;Desulfacinum infernum;Desulfacinum infernum DSM 9756
Ga0393266_0021868_1_777	Ga0393266_0021868	Desulfatiglandales01	d__Bacteria;p__Desulfobacterota;c__Desulfobacteria;o__Desulfatiglandales;f__HGW-15;g__DSXZ01	Bacteria;Desulfobacterota;Desulfobacteria;Desulfatiglandales	ribosomal protein L9		COG0359 | COG0359	COG0607						Bacteria;Proteobacteria;Deltaproteobacteria;Desulfovibrionales;Desulfovibrionaceae;Desulfovibrio;Desulfovibrio ferrophilus;Desulfovibrio ferrophilus IS5
Ga0393266_0012727_3335_3562	Ga0393266_0012727	Desulfatiglandales01	d__Bacteria;p__Desulfobacterota;c__Desulfobacteria;o__Desulfatiglandales;f__HGW-15;g__DSXZ01	Bacteria;Desulfobacterota;Desulfobacteria;Desulfatiglandales
Ga0393266_0002052_6757_7932	Ga0393266_0002052	Desulfatiglandales01	d__Bacteria;p__Desulfobacterota;c__Desulfobacteria;o__Desulfatiglandales;f__HGW-15;g__DSXZ01	Bacteria;Desulfobacterota;Desulfobacteria;Desulfatiglandales				arCOG11926						Archaea;Euryarchaeota;Methanobacteria;Methanobacteriales;Methanobacteriaceae;Methanobacterium;Methanobacterium paludis;Methanobacterium paludis SWAN-1
Ga0393266_0018940_777_1523	Ga0393266_0018940	Desulfatiglandales01	d__Bacteria;p__Desulfobacterota;c__Desulfobacteria;o__Desulfatiglandales;f__HGW-15;g__DSXZ01	Bacteria;Desulfobacterota;Desulfobacteria;Desulfatiglandales	branched-chain amino acid transport system ATP-binding protein		COG0410	COG0410	pfam00005			KO:K01996	SM00382	Bacteria;Proteobacteria;Deltaproteobacteria;unclassified Deltaproteobacteria;unclassified Deltaproteobacteria;unclassified Deltaproteobacteria;delta proteobacterium NaphS2;delta proteobacterium NaphS2
Ga0393266_0007013_430_1482	Ga0393266_0007013	Desulfatiglandales01	d__Bacteria;p__Desulfobacterota;c__Desulfobacteria;o__Desulfatiglandales;f__HGW-15;g__DSXZ01	Bacteria;Desulfobacterota;Desulfobacteria;Desulfatiglandales	UDP-glucuronate 4-epimerase	EC:5.1.3.6	COG0451	COG0451	pfam01370			KO:K08679		Bacteria;Proteobacteria;Epsilonproteobacteria;Campylobacterales;Hydrogenimonaceae;Hydrogenimonas;Hydrogenimonas thermophila;Hydrogenimonas thermophila EP1-55-1
Ga0393266_0004366_611_907	Ga0393266_0004366	Desulfatiglandales01	d__Bacteria;p__Desulfobacterota;c__Desulfobacteria;o__Desulfatiglandales;f__HGW-15;g__DSXZ01	Bacteria;Desulfobacterota;Desulfobacteria;Desulfatiglandales	predicted sulfurtransferase		COG1054	COG0607	pfam00581
Ga0393266_0001859_1_381	Ga0393266_0001859	Desulfatiglandales01	d__Bacteria;p__Desulfobacterota;c__Desulfobacteria;o__Desulfatiglandales;f__HGW-15;g__DSXZ01	Bacteria;Desulfobacterota;Desulfobacteria;Desulfatiglandales	multiple sugar transport system substrate-binding protein		COG1653	COG1653	pfam01547			KO:K02027		Bacteria;Thermotogae;Thermotogae;Kosmotogales;Kosmotogaceae;Kosmotoga;Kosmotoga arenicorallina;Kosmotoga arenicorallina S304
Ga0393266_0007013_3048_3305	Ga0393266_0007013	Desulfatiglandales01	d__Bacteria;p__Desulfobacterota;c__Desulfobacteria;o__Desulfatiglandales;f__HGW-15;g__DSXZ01	Bacteria;Desulfobacterota;Desulfobacteria;Desulfatiglandales	AbrB family looped-hinge helix DNA binding protein		COG2002	COG2002	pfam04014	TIGR01439			SM00966	Bacteria;Cyanobacteria;Gloeobacteria;Gloeobacterales;Gloeobacteraceae;Gloeobacter;Gloeobacter violaceus;Gloeobacter violaceus PCC 7421
Ga0393266_0006563_3610_4476	Ga0393266_0006563	Desulfatiglandales01	d__Bacteria;p__Desulfobacterota;c__Desulfobacteria;o__Desulfatiglandales;f__HGW-15;g__DSXZ01	Bacteria;Desulfobacterota;Desulfobacteria;Desulfatiglandales	zinc transport system permease protein		COG1108	COG1108	pfam00950			KO:K09816		Bacteria;Proteobacteria;Deltaproteobacteria;Desulfobacterales;Desulfobulbaceae;Desulfobulbus;Desulfobulbus elongatus;Desulfobulbus elongatus DSM 2908
Ga0393266_0009231_2_2242	Ga0393266_0009231	Desulfatiglandales01	d__Bacteria;p__Desulfobacterota;c__Desulfobacteria;o__Desulfatiglandales;f__HGW-15;g__DSXZ01	Bacteria;Desulfobacterota;Desulfobacteria;Desulfatiglandales	PAS domain S-box-containing protein		COG2202 | COG2202 | COG2202	COG0745	pfam00072 | pfam02518 | pfam08448 | pfam00989 | pfam13426	TIGR00229 | TIGR00229 | TIGR00229			SM00091 | SM00091 | SM00091 | SM00448 | SM00387 | SM00086 | SM00086 | SM00086 | SM00388	Bacteria;Proteobacteria;Deltaproteobacteria;Syntrophobacterales;Syntrophobacteraceae;Desulfacinum;Desulfacinum infernum;Desulfacinum infernum DSM 9756
Ga0393266_0004641_1_105	Ga0393266_0004641	Desulfatiglandales01	d__Bacteria;p__Desulfobacterota;c__Desulfobacteria;o__Desulfatiglandales;f__HGW-15;g__DSXZ01	Bacteria;Desulfobacterota;Desulfobacteria;Desulfatiglandales				COG3255
Ga0393266_0004641_2551_3516	Ga0393266_0004641	Desulfatiglandales01	d__Bacteria;p__Desulfobacterota;c__Desulfobacteria;o__Desulfatiglandales;f__HGW-15;g__DSXZ01	Bacteria;Desulfobacterota;Desulfobacteria;Desulfatiglandales	nitronate monooxygenase	EC:1.13.12.16	COG2070	COG2070	pfam03060			KO:K00459		Bacteria;Proteobacteria;Deltaproteobacteria;unclassified Deltaproteobacteria;unclassified Deltaproteobacteria;unclassified Deltaproteobacteria;delta proteobacterium NaphS2;delta proteobacterium NaphS2
Ga0393266_0007961_3564_4106	Ga0393266_0007961	Desulfatiglandales01	d__Bacteria;p__Desulfobacterota;c__Desulfobacteria;o__Desulfatiglandales;f__HGW-15;g__DSXZ01	Bacteria;Desulfobacterota;Desulfobacteria;Desulfatiglandales	large subunit ribosomal protein L6		COG0097	COG0097	pfam00347 | pfam00347	TIGR03654		KO:K02933		Bacteria;Proteobacteria;Deltaproteobacteria;unclassified Deltaproteobacteria;unclassified Deltaproteobacteria;unclassified Deltaproteobacteria;delta proteobacterium NaphS2;delta proteobacterium NaphS2
Ga0393266_0021732_2555_2977	Ga0393266_0021732	Desulfatiglandales01	d__Bacteria;p__Desulfobacterota;c__Desulfobacteria;o__Desulfatiglandales;f__HGW-15;g__DSXZ01	Bacteria;Desulfobacterota;Desulfobacteria;Desulfatiglandales	polar amino acid transport system substrate-binding protein		COG0765	COG0765	pfam00528			KO:K02030		Bacteria;Synergistetes;Synergistia;Synergistales;Synergistaceae;Thermanaerovibrio;Thermanaerovibrio velox;Thermanaerovibrio velox DSM 12556
Ga0393266_0002580_5675_6952	Ga0393266_0002580	Desulfatiglandales01	d__Bacteria;p__Desulfobacterota;c__Desulfobacteria;o__Desulfatiglandales;f__HGW-15;g__DSXZ01	Bacteria;Desulfobacterota;Desulfobacteria;Desulfatiglandales	N-succinyldiaminopimelate aminotransferase	EC:2.6.1.17	COG0436	COG0436	pfam00155			KO:K14267		Bacteria;Proteobacteria;Deltaproteobacteria;unclassified Deltaproteobacteria;unclassified Deltaproteobacteria;unclassified Deltaproteobacteria;delta proteobacterium NaphS2;delta proteobacterium NaphS2
Ga0393266_0009210_1270_1638	Ga0393266_0009210	Desulfatiglandales01	d__Bacteria;p__Desulfobacterota;c__Desulfobacteria;o__Desulfatiglandales;f__HGW-15;g__DSXZ01	Bacteria;Desulfobacterota;Desulfobacteria;Desulfatiglandales	large subunit ribosomal protein L14		COG0093	COG0093	pfam00238	TIGR01067		KO:K02874	SM01374	Bacteria;Proteobacteria;Deltaproteobacteria;Desulfobacterales;Desulfobacteraceae;Desulfatiglans;Desulfatiglans anilini;Desulfatiglans anilini DSM 4660
Ga0393266_0000567_10980_11348	Ga0393266_0000567	Desulfatiglandales01	d__Bacteria;p__Desulfobacterota;c__Desulfobacteria;o__Desulfatiglandales;f__HGW-15;g__DSXZ01	Bacteria;Desulfobacterota;Desulfobacteria;Desulfatiglandales	benzoyl-CoA reductase subunit BamC	EC:1.3.-	COG0437 | COG0437	COG1142				KO:K19516		Bacteria;Proteobacteria;Deltaproteobacteria;Desulfobacterales;Desulfobacteraceae;Desulfatiglans;Desulfatiglans anilini;Desulfatiglans anilini DSM 4660
Ga0393266_0028156_615_731	Ga0393266_0028156	Desulfatiglandales01	d__Bacteria;p__Desulfobacterota;c__Desulfobacteria;o__Desulfatiglandales;f__HGW-15;g__DSXZ01	Bacteria;Desulfobacterota;Desulfobacteria;Desulfatiglandales
Ga0393266_0009221_1909_2559	Ga0393266_0009221	Desulfatiglandales01	d__Bacteria;p__Desulfobacterota;c__Desulfobacteria;o__Desulfatiglandales;f__HGW-15;g__DSXZ01	Bacteria;Desulfobacterota;Desulfobacteria;Desulfatiglandales	serine/threonine protein phosphatase 1	EC:3.1.3.16	COG0639	COG0639	pfam00149			KO:K07313		Bacteria;Proteobacteria;Deltaproteobacteria;unclassified Deltaproteobacteria;unclassified Deltaproteobacteria;unclassified Deltaproteobacteria;delta proteobacterium NaphS2;delta proteobacterium NaphS2
Ga0393266_0009210_3917_4375	Ga0393266_0009210	Desulfatiglandales01	d__Bacteria;p__Desulfobacterota;c__Desulfobacteria;o__Desulfatiglandales;f__HGW-15;g__DSXZ01	Bacteria;Desulfobacterota;Desulfobacteria;Desulfatiglandales	large subunit ribosomal protein L2		COG0090	COG0090	pfam03947	TIGR01171		KO:K02886	SM01382	Bacteria;Proteobacteria;Deltaproteobacteria;unclassified Deltaproteobacteria;unclassified Deltaproteobacteria;unclassified Deltaproteobacteria;delta proteobacterium NaphS2;delta proteobacterium NaphS2
Ga0393266_0001710_431_925	Ga0393266_0001710	Desulfatiglandales01	d__Bacteria;p__Desulfobacterota;c__Desulfobacteria;o__Desulfatiglandales;f__HGW-15;g__DSXZ01	Bacteria;Desulfobacterota;Desulfobacteria;Desulfatiglandales	ribosome maturation factor RimP		COG0779	COG0779	pfam02576			KO:K09748		Bacteria;Proteobacteria;Deltaproteobacteria;unclassified Deltaproteobacteria;unclassified Deltaproteobacteria;unclassified Deltaproteobacteria;delta proteobacterium NaphS2;delta proteobacterium NaphS2
Ga0393266_0029355_827_1378	Ga0393266_0029355	Desulfatiglandales01	d__Bacteria;p__Desulfobacterota;c__Desulfobacteria;o__Desulfatiglandales;f__HGW-15;g__DSXZ01	Bacteria;Desulfobacterota;Desulfobacteria;Desulfatiglandales	predicted ABC-type ATPase		COG4185	COG4185	pfam06414					Bacteria;Planctomycetes;Candidatus Brocadiae;Candidatus Brocadiales;Candidatus Brocadiaceae;Candidatus Kuenenia;Candidatus Kuenenia stuttgartiensis;Candidatus Kuenenia stuttgartiensis MBR1
Ga0393266_0012331_1688_2800	Ga0393266_0012331	Desulfatiglandales01	d__Bacteria;p__Desulfobacterota;c__Desulfobacteria;o__Desulfatiglandales;f__HGW-15;g__DSXZ01	Bacteria;Desulfobacterota;Desulfobacteria;Desulfatiglandales	molecular chaperone DnaJ		COG0484	COG0484	pfam01556 | pfam00226 | pfam00684	TIGR02349		KO:K03686	SM00271	Bacteria;Proteobacteria;Deltaproteobacteria;unclassified Deltaproteobacteria;unclassified Deltaproteobacteria;unclassified Deltaproteobacteria;delta proteobacterium NaphS2;delta proteobacterium NaphS2
Ga0393266_0005001_510_3848	Ga0393266_0005001	Desulfatiglandales01	d__Bacteria;p__Desulfobacterota;c__Desulfobacteria;o__Desulfatiglandales;f__HGW-15;g__DSXZ01	Bacteria;Desulfobacterota;Desulfobacteria;Desulfatiglandales	DNA helicase-2/ATP-dependent DNA helicase PcrA	EC:3.6.4.12	COG0210 | COG0210 | COG1379	COG0210	pfam00580 | pfam00580 | pfam13361 | pfam13361 | pfam13263	TIGR00375		KO:K03657	SM00382	Bacteria;Proteobacteria;Deltaproteobacteria;unclassified Deltaproteobacteria;unclassified Deltaproteobacteria;unclassified Deltaproteobacteria;delta proteobacterium NaphS2;delta proteobacterium NaphS2
Ga0393266_0009667_514_1494	Ga0393266_0009667	Desulfatiglandales01	d__Bacteria;p__Desulfobacterota;c__Desulfobacteria;o__Desulfatiglandales;f__HGW-15;g__DSXZ01	Bacteria;Desulfobacterota;Desulfobacteria;Desulfatiglandales				COG4786	pfam11453					Bacteria;Proteobacteria;Deltaproteobacteria;Desulfuromonadales;Desulfuromonadaceae;Pelobacter;Pelobacter propionicus;Pelobacter propionicus DSM 2379
Ga0393266_0001083_6222_6449	Ga0393266_0001083	Desulfatiglandales01	d__Bacteria;p__Desulfobacterota;c__Desulfobacteria;o__Desulfatiglandales;f__HGW-15;g__DSXZ01	Bacteria;Desulfobacterota;Desulfobacteria;Desulfatiglandales	site-specific recombinase XerD		COG4974	COG4974	pfam00589					Bacteria;Planctomycetes;Candidatus Brocadiae;Candidatus Brocadiales;Candidatus Brocadiaceae;Candidatus Brocadia;Candidatus Brocadia sinica;Candidatus Brocadia sinica JPN1
Ga0393266_0021032_2571_2987	Ga0393266_0021032	Desulfatiglandales01	d__Bacteria;p__Desulfobacterota;c__Desulfobacteria;o__Desulfatiglandales;f__HGW-15;g__DSXZ01	Bacteria;Desulfobacterota;Desulfobacteria;Desulfatiglandales			COG5319	COG5319	pfam06676					Bacteria;Proteobacteria;Deltaproteobacteria;unclassified Deltaproteobacteria;unclassified Deltaproteobacteria;unclassified Deltaproteobacteria;delta proteobacterium NaphS2;delta proteobacterium NaphS2
Ga0393266_0012013_2420_2542	Ga0393266_0012013	Desulfatiglandales01	d__Bacteria;p__Desulfobacterota;c__Desulfobacteria;o__Desulfatiglandales;f__HGW-15;g__DSXZ01	Bacteria;Desulfobacterota;Desulfobacteria;Desulfatiglandales
Ga0393266_0001083_9248_9568	Ga0393266_0001083	Desulfatiglandales01	d__Bacteria;p__Desulfobacterota;c__Desulfobacteria;o__Desulfatiglandales;f__HGW-15;g__DSXZ01	Bacteria;Desulfobacterota;Desulfobacteria;Desulfatiglandales				COG4804	pfam06250					Bacteria;Chlorobi;Chlorobia;Chlorobiales;Chlorobiaceae;Chlorobium;Chlorobium limicola;Chlorobium limicola Frasassi
Ga0393266_0004061_2688_3302	Ga0393266_0004061	Desulfatiglandales01	d__Bacteria;p__Desulfobacterota;c__Desulfobacteria;o__Desulfatiglandales;f__HGW-15;g__DSXZ01	Bacteria;Desulfobacterota;Desulfobacteria;Desulfatiglandales				COG4577					SM00877	Bacteria;Firmicutes;Clostridia;Clostridiales;Clostridiaceae;Maledivibacter;Maledivibacter halophilus;Maledivibacter halophilus ATCC 49637
Ga0393266_0001083_5674_6186	Ga0393266_0001083	Desulfatiglandales01	d__Bacteria;p__Desulfobacterota;c__Desulfobacteria;o__Desulfatiglandales;f__HGW-15;g__DSXZ01	Bacteria;Desulfobacterota;Desulfobacteria;Desulfatiglandales	predicted Fe-S protein YdhL (DUF1289 family)		COG3313 | COG3313		pfam11304				SM00398 | SM00398	Bacteria;Proteobacteria;Deltaproteobacteria;Desulfobacterales;Desulfobacteraceae;Desulfonema;Desulfonema limicola;Desulfonema limicola Jadebusen, DSM 2076
Ga0393266_0001083_9565_9990	Ga0393266_0001083	Desulfatiglandales01	d__Bacteria;p__Desulfobacterota;c__Desulfobacteria;o__Desulfatiglandales;f__HGW-15;g__DSXZ01	Bacteria;Desulfobacterota;Desulfobacteria;Desulfatiglandales	predicted nuclease of restriction endonuclease-like (RecB) superfamily		COG4804	COG4804	pfam06250					Bacteria;Proteobacteria;Gammaproteobacteria;unclassified Gammaproteobacteria;unclassified Gammaproteobacteria;unclassified Gammaproteobacteria;gamma proteobacterium HdN1;gamma proteobacterium sp. HdN1
Ga0393266_0001083_4496_5134	Ga0393266_0001083	Desulfatiglandales01	d__Bacteria;p__Desulfobacterota;c__Desulfobacteria;o__Desulfatiglandales;f__HGW-15;g__DSXZ01	Bacteria;Desulfobacterota;Desulfobacteria;Desulfatiglandales	RNA polymerase sigma-70 factor (ECF subfamily)		COG1595	COG1595	pfam04542 | pfam08281	TIGR02937		KO:K03088		Bacteria;Proteobacteria;Deltaproteobacteria;Desulfobacterales;Desulfobacteraceae;Desulfonema;Desulfonema limicola;Desulfonema limicola Jadebusen, DSM 2076
Ga0393266_0008505_152_2065	Ga0393266_0008505	Desulfatiglandales01	d__Bacteria;p__Desulfobacterota;c__Desulfobacteria;o__Desulfatiglandales;f__HGW-15;g__DSXZ01	Bacteria;Desulfobacterota;Desulfobacteria;Desulfatiglandales	threonyl-tRNA synthetase	EC:6.1.1.3	COG0441	COG0441	pfam00587 | pfam07973 | pfam03129	TIGR00418	GH28	KO:K01868	SM00863	Bacteria;Proteobacteria;Deltaproteobacteria;Desulfobacterales;Desulfobacteraceae;Desulfatiglans;Desulfatiglans anilini;Desulfatiglans anilini DSM 4660
Ga0393266_0004718_5191_5556	Ga0393266_0004718	Desulfatiglandales01	d__Bacteria;p__Desulfobacterota;c__Desulfobacteria;o__Desulfatiglandales;f__HGW-15;g__DSXZ01	Bacteria;Desulfobacterota;Desulfobacteria;Desulfatiglandales				COG0614	pfam13366					Bacteria;Proteobacteria;Deltaproteobacteria;Desulfuromonadales;Geobacteraceae;Geobacter;Geobacter sp. DSM 2909;Geobacter sp. DSM 2909
Ga0393266_0005457_1963_2430	Ga0393266_0005457	Desulfatiglandales01	d__Bacteria;p__Desulfobacterota;c__Desulfobacteria;o__Desulfatiglandales;f__HGW-15;g__DSXZ01	Bacteria;Desulfobacterota;Desulfobacteria;Desulfatiglandales	predicted nucleic acid-binding protein		COG1487	COG1848						Bacteria;Nitrospirae;Nitrospira;Nitrospirales;Nitrospiraceae;Candidatus Magnetobacterium;Candidatus Magnetobacterium casensis;Candidatus Magnetobacterium casensis MYR-1
Ga0393266_0004720_3449_5371	Ga0393266_0004720	Desulfatiglandales01	d__Bacteria;p__Desulfobacterota;c__Desulfobacteria;o__Desulfatiglandales;f__HGW-15;g__DSXZ01	Bacteria;Desulfobacterota;Desulfobacteria;Desulfatiglandales	ferrous iron transport protein B		COG0370	COG0370	pfam02421 | pfam07664 | pfam07670 | pfam07670	TIGR00437		KO:K04759		Bacteria;Atribacteria;unclassified Atribacteria;unclassified Atribacteria;unclassified Atribacteria;unclassified Atribacteria;unclassified Atribacteria;Atribacteria bacterium SCGC AAA255-G05 (contamination screened)
Ga0393266_0000669_11178_11852	Ga0393266_0000669	Desulfatiglandales01	d__Bacteria;p__Desulfobacterota;c__Desulfobacteria;o__Desulfatiglandales;f__HGW-15;g__DSXZ01	Bacteria;Desulfobacterota;Desulfobacteria;Desulfatiglandales										Bacteria;Proteobacteria;Deltaproteobacteria;Desulfobacterales;Desulfobacteraceae;Desulforegula;Desulforegula conservatrix;Desulforegula conservatrix Mb1Pa
Ga0393266_0009679_3462_4178	Ga0393266_0009679	Desulfatiglandales01	d__Bacteria;p__Desulfobacterota;c__Desulfobacteria;o__Desulfatiglandales;f__HGW-15;g__DSXZ01	Bacteria;Desulfobacterota;Desulfobacteria;Desulfatiglandales	SAM-dependent methyltransferase		COG0500	COG0500	pfam13649					Archaea;Euryarchaeota;Halobacteria;Natrialbales;Natrialbaceae;Natrinema;Natrinema salaciae;Natrinema salaciae DSM 25055
Ga0393266_0023606_1763_2869	Ga0393266_0023606	Desulfatiglandales01	d__Bacteria;p__Desulfobacterota;c__Desulfobacteria;o__Desulfatiglandales;f__HGW-15;g__DSXZ01	Bacteria;Desulfobacterota;Desulfobacteria;Desulfatiglandales	UDP-GlcNAc:undecaprenyl-phosphate GlcNAc-1-phosphate transferase	EC:2.7.8.33	COG0472	COG0472	pfam00953			KO:K02851		Bacteria;Proteobacteria;Deltaproteobacteria;unclassified Deltaproteobacteria;unclassified Deltaproteobacteria;unclassified Deltaproteobacteria;delta proteobacterium NaphS2;delta proteobacterium NaphS2
Ga0393266_0021868_871_1230	Ga0393266_0021868	Desulfatiglandales01	d__Bacteria;p__Desulfobacterota;c__Desulfobacteria;o__Desulfatiglandales;f__HGW-15;g__DSXZ01	Bacteria;Desulfobacterota;Desulfobacteria;Desulfatiglandales	anti-anti-sigma factor		COG1366	COG1366	pfam01740	TIGR00377				Bacteria;Chloroflexi;Chloroflexia;Chloroflexales;Chloroflexaceae;Chloroflexus;Chloroflexus aggregans;Chloroflexus aggregans DSM 9485
Ga0393266_0011217_3032_3940	Ga0393266_0011217	Desulfatiglandales01	d__Bacteria;p__Desulfobacterota;c__Desulfobacteria;o__Desulfatiglandales;f__HGW-15;g__DSXZ01	Bacteria;Desulfobacterota;Desulfobacteria;Desulfatiglandales	putative ABC transport system permease protein		COG4120	COG4120	pfam02653			KO:K05832		Bacteria;Proteobacteria;Deltaproteobacteria;unclassified Deltaproteobacteria;unclassified Deltaproteobacteria;unclassified Deltaproteobacteria;delta proteobacterium NaphS2;delta proteobacterium NaphS2
Ga0393266_0005278_1565_1837	Ga0393266_0005278	Desulfatiglandales01	d__Bacteria;p__Desulfobacterota;c__Desulfobacteria;o__Desulfatiglandales;f__HGW-15;g__DSXZ01	Bacteria;Desulfobacterota;Desulfobacteria;Desulfatiglandales	uncharacterized C2H2 Zn-finger protein		COG4049							Bacteria;Proteobacteria;Deltaproteobacteria;Desulfobacterales;Desulfobacteraceae;Desulfosarcina;Desulfosarcina cetonica;Desulfosarcina cetonica JCM 12296
Ga0393266_0020588_1365_2177	Ga0393266_0020588	Desulfatiglandales01	d__Bacteria;p__Desulfobacterota;c__Desulfobacteria;o__Desulfatiglandales;f__HGW-15;g__DSXZ01	Bacteria;Desulfobacterota;Desulfobacteria;Desulfatiglandales			COG1373	COG1373	pfam13635			KO:K07133		Bacteria;Omnitrophica;unclassified Omnitrophica;unclassified Omnitrophica;unclassified Omnitrophica;unclassified Omnitrophica;unclassified Omnitrophica;Omnitrophica bacterium SCGC AAA252-B19 (contamination screened)
Ga0393266_0011217_2140_2922	Ga0393266_0011217	Desulfatiglandales01	d__Bacteria;p__Desulfobacterota;c__Desulfobacteria;o__Desulfatiglandales;f__HGW-15;g__DSXZ01	Bacteria;Desulfobacterota;Desulfobacteria;Desulfatiglandales	putative ABC transport system ATP-binding protein		COG1101	COG1101	pfam00005			KO:K05833	SM00382	Bacteria;Proteobacteria;Deltaproteobacteria;unclassified Deltaproteobacteria;unclassified Deltaproteobacteria;unclassified Deltaproteobacteria;delta proteobacterium NaphS2;delta proteobacterium NaphS2
Ga0393266_0000935_10597_12510	Ga0393266_0000935	Desulfatiglandales01	d__Bacteria;p__Desulfobacterota;c__Desulfobacteria;o__Desulfatiglandales;f__HGW-15;g__DSXZ01	Bacteria;Desulfobacterota;Desulfobacteria;Desulfatiglandales	succinate dehydrogenase / fumarate reductase flavoprotein subunit	EC:1.3.5.1 | EC:1.3.5.4	COG1053	COG1053	pfam00890 | pfam02910	TIGR01811		KO:K00239		Bacteria;Proteobacteria;Deltaproteobacteria;Desulfobacterales;Desulfobacteraceae;Desulfosarcina;Desulfosarcina variabilis;Desulfosarcina variabilis Montpellier
Ga0393266_0009221_900_1901	Ga0393266_0009221	Desulfatiglandales01	d__Bacteria;p__Desulfobacterota;c__Desulfobacteria;o__Desulfatiglandales;f__HGW-15;g__DSXZ01	Bacteria;Desulfobacterota;Desulfobacteria;Desulfatiglandales	benzoyl-CoA reductase/2-hydroxyglutaryl-CoA dehydratase subunit BcrC/BadD/HgdB		COG1775	COG1775	pfam06050					Bacteria;Firmicutes;Clostridia;Clostridiales;Clostridiales Family XVI. Incertae Sedis;Carboxydocella;Carboxydocella thermautotrophica;Carboxydocella thermautotrophica 041
Ga0393266_0009221_2556_3494	Ga0393266_0009221	Desulfatiglandales01	d__Bacteria;p__Desulfobacterota;c__Desulfobacteria;o__Desulfatiglandales;f__HGW-15;g__DSXZ01	Bacteria;Desulfobacterota;Desulfobacteria;Desulfatiglandales	putative pyruvate formate lyase activating enzyme	EC:1.97.1.4	COG1313	COG1313				KO:K04070		Bacteria;Proteobacteria;Deltaproteobacteria;Desulfobacterales;Desulfobacteraceae;Desulfatiglans;Desulfatiglans anilini;Desulfatiglans anilini DSM 4660
Ga0393266_0021032_119_706	Ga0393266_0021032	Desulfatiglandales01	d__Bacteria;p__Desulfobacterota;c__Desulfobacteria;o__Desulfatiglandales;f__HGW-15;g__DSXZ01	Bacteria;Desulfobacterota;Desulfobacteria;Desulfatiglandales	16S rRNA (guanine527-N7)-methyltransferase	EC:2.1.1.170	COG0357	COG0357	pfam02527	TIGR00138		KO:K03501		Bacteria;Proteobacteria;Deltaproteobacteria;unclassified Deltaproteobacteria;unclassified Deltaproteobacteria;unclassified Deltaproteobacteria;delta proteobacterium NaphS2;delta proteobacterium NaphS2
Ga0393266_0028962_2176_2610	Ga0393266_0028962	Desulfatiglandales01	d__Bacteria;p__Desulfobacterota;c__Desulfobacteria;o__Desulfatiglandales;f__HGW-15;g__DSXZ01	Bacteria;Desulfobacterota;Desulfobacteria;Desulfatiglandales	acetyl-CoA C-acetyltransferase	EC:2.3.1.9	COG0183	COG0183	pfam00108			KO:K00626		Bacteria;Proteobacteria;Deltaproteobacteria;unclassified Deltaproteobacteria;unclassified Deltaproteobacteria;unclassified Deltaproteobacteria;delta proteobacterium NaphS2;delta proteobacterium NaphS2
Ga0393266_0001858_3_653	Ga0393266_0001858	Desulfatiglandales01	d__Bacteria;p__Desulfobacterota;c__Desulfobacteria;o__Desulfatiglandales;f__HGW-15;g__DSXZ01	Bacteria;Desulfobacterota;Desulfobacteria;Desulfatiglandales	Na+-translocating ferredoxin:NAD+ oxidoreductase RNF subunit RnfB		COG2878	COG0493	pfam04060 | pfam00037 | pfam00037					Bacteria;Proteobacteria;Deltaproteobacteria;Desulfobacterales;Desulfobacteraceae;Desulfatiglans;Desulfatiglans anilini;Desulfatiglans anilini DSM 4660
Ga0393266_0018940_1516_2289	Ga0393266_0018940	Desulfatiglandales01	d__Bacteria;p__Desulfobacterota;c__Desulfobacteria;o__Desulfatiglandales;f__HGW-15;g__DSXZ01	Bacteria;Desulfobacterota;Desulfobacteria;Desulfatiglandales	branched-chain amino acid transport system ATP-binding protein		COG0411	COG0411	pfam00005 | pfam12399			KO:K01995	SM00382	Bacteria;Proteobacteria;Deltaproteobacteria;unclassified Deltaproteobacteria;unclassified Deltaproteobacteria;unclassified Deltaproteobacteria;delta proteobacterium NaphS2;delta proteobacterium NaphS2
Ga0393266_0001493_1959_2864	Ga0393266_0001493	Desulfatiglandales01	d__Bacteria;p__Desulfobacterota;c__Desulfobacteria;o__Desulfatiglandales;f__HGW-15;g__DSXZ01	Bacteria;Desulfobacterota;Desulfobacteria;Desulfatiglandales	3',5'-cyclic-nucleotide phosphodiesterase	EC:3.1.4.17		COG1716	pfam16697 | pfam13185			KO:K01120	SM00065 | SM00240	Bacteria;Proteobacteria;Betaproteobacteria;Burkholderiales;Oxalobacteraceae;Noviherbaspirillum;Noviherbaspirillum suwonense;Noviherbaspirillum suwonense DSM 26001
Ga0393266_0017308_1691_3049	Ga0393266_0017308	Desulfatiglandales01	d__Bacteria;p__Desulfobacterota;c__Desulfobacteria;o__Desulfatiglandales;f__HGW-15;g__DSXZ01	Bacteria;Desulfobacterota;Desulfobacteria;Desulfatiglandales	phosphomannomutase/phosphoglucomutase	EC:5.4.2.2 | EC:5.4.2.8	COG1109	COG1109	pfam02878 | pfam02879 | pfam02880 | pfam00408			KO:K15778		Bacteria;Proteobacteria;Deltaproteobacteria;unclassified Deltaproteobacteria;unclassified Deltaproteobacteria;Dissulfuribacter;Dissulfuribacter thermophilus;Dissulfuribacter thermophilus S69
Ga0393266_0004615_127_1866	Ga0393266_0004615	Desulfatiglandales01	d__Bacteria;p__Desulfobacterota;c__Desulfobacteria;o__Desulfatiglandales;f__HGW-15;g__DSXZ01	Bacteria;Desulfobacterota;Desulfobacteria;Desulfatiglandales	aldehyde:ferredoxin oxidoreductase	EC:1.2.7.5	COG2414	COG2414	pfam01314 | pfam02730			KO:K03738		Bacteria;Proteobacteria;Deltaproteobacteria;Desulfuromonadales;Desulfuromonadaceae;Desulfuromonas;Desulfuromonas sp. TF;Desulfuromonas sp. TF
Ga0393266_0030269_2456_2557	Ga0393266_0030269	Desulfatiglandales01	d__Bacteria;p__Desulfobacterota;c__Desulfobacteria;o__Desulfatiglandales;f__HGW-15;g__DSXZ01	Bacteria;Desulfobacterota;Desulfobacteria;Desulfatiglandales
Ga0393266_0002580_3418_4341	Ga0393266_0002580	Desulfatiglandales01	d__Bacteria;p__Desulfobacterota;c__Desulfobacteria;o__Desulfatiglandales;f__HGW-15;g__DSXZ01	Bacteria;Desulfobacterota;Desulfobacteria;Desulfatiglandales	PiT family inorganic phosphate transporter		COG0306	COG0306	pfam01384			KO:K03306		Bacteria;Proteobacteria;Deltaproteobacteria;Syntrophobacterales;Syntrophobacteraceae;Desulfosoma;Desulfosoma caldarium;Desulfosoma caldarium DSM 22027
Ga0393266_0001067_2281_2781	Ga0393266_0001067	Desulfatiglandales01	d__Bacteria;p__Desulfobacterota;c__Desulfobacteria;o__Desulfatiglandales;f__HGW-15;g__DSXZ01	Bacteria;Desulfobacterota;Desulfobacteria;Desulfatiglandales	Fe-S-cluster-containing dehydrogenase component		COG0437	COG0437	pfam13247					Bacteria;Proteobacteria;Deltaproteobacteria;Desulfobacterales;Desulfobacteraceae;Desulfobacterium;Desulfobacterium vacuolatum;Desulfobacterium vacuolatum DSM 3385
Ga0393266_0002580_2231_2752	Ga0393266_0002580	Desulfatiglandales01	d__Bacteria;p__Desulfobacterota;c__Desulfobacteria;o__Desulfatiglandales;f__HGW-15;g__DSXZ01	Bacteria;Desulfobacterota;Desulfobacteria;Desulfatiglandales	threonine/homoserine/homoserine lactone efflux protein		COG1280	COG1280	pfam01810					Bacteria;Proteobacteria;Deltaproteobacteria;Syntrophobacterales;Syntrophaceae;Desulfomonile;Desulfomonile tiedjei;Desulfomonile tiedjei DCB-1, DSM 6799
Ga0393266_0011330_2215_2979	Ga0393266_0011330	Desulfatiglandales01	d__Bacteria;p__Desulfobacterota;c__Desulfobacteria;o__Desulfatiglandales;f__HGW-15;g__DSXZ01	Bacteria;Desulfobacterota;Desulfobacteria;Desulfatiglandales	SH3 domain protein			COG3807		TIGR04211		KO:K07184		Bacteria;Proteobacteria;Deltaproteobacteria;Syntrophobacterales;Syntrophobacteraceae;Desulfacinum;Desulfacinum hydrothermale;Desulfacinum hydrothermale DSM 13146
Ga0393266_0007524_4138_4479	Ga0393266_0007524	Desulfatiglandales01	d__Bacteria;p__Desulfobacterota;c__Desulfobacteria;o__Desulfatiglandales;f__HGW-15;g__DSXZ01	Bacteria;Desulfobacterota;Desulfobacteria;Desulfatiglandales
Ga0393266_0001710_5341_5628	Ga0393266_0001710	Desulfatiglandales01	d__Bacteria;p__Desulfobacterota;c__Desulfobacteria;o__Desulfatiglandales;f__HGW-15;g__DSXZ01	Bacteria;Desulfobacterota;Desulfobacteria;Desulfatiglandales			COG1550	COG1550	pfam04456			KO:K09764		Bacteria;Proteobacteria;Deltaproteobacteria;unclassified Deltaproteobacteria;unclassified Deltaproteobacteria;unclassified Deltaproteobacteria;delta proteobacterium NaphS2;delta proteobacterium NaphS2
Ga0393266_0003142_514_3810	Ga0393266_0003142	Desulfatiglandales01	d__Bacteria;p__Desulfobacterota;c__Desulfobacteria;o__Desulfatiglandales;f__HGW-15;g__DSXZ01	Bacteria;Desulfobacterota;Desulfobacteria;Desulfatiglandales	PAS domain S-box-containing protein		COG2202 | COG2202 | COG2202 | COG2202 | COG0642	COG4191	pfam00072 | pfam13185 | pfam02518 | pfam00989 | pfam13426 | pfam13426 | pfam13426	TIGR00229 | TIGR00229 | TIGR00229			SM00091 | SM00091 | SM00091 | SM00091 | SM00387 | SM00448 | SM00065 | SM00086 | SM00086 | SM00388	Bacteria;Proteobacteria;Deltaproteobacteria;unclassified Deltaproteobacteria;Candidatus Desulfofervidaceae;Candidatus Desulfofervidus;Candidatus Desulfofervidus auxilii;delta proteobacterium HotSeep1
Ga0393266_0001520_6185_6370	Ga0393266_0001520	Desulfatiglandales01	d__Bacteria;p__Desulfobacterota;c__Desulfobacteria;o__Desulfatiglandales;f__HGW-15;g__DSXZ01	Bacteria;Desulfobacterota;Desulfobacteria;Desulfatiglandales	metal-responsive CopG/Arc/MetJ family transcriptional regulator		COG0864	COG0864						Bacteria;Proteobacteria;Deltaproteobacteria;Desulfobacterales;Desulfobacteraceae;Desulfotignum;Desulfotignum phosphitoxidans;Desulfotignum phosphitoxidans FiPS-3, DSM 13687
Ga0393266_0009070_3227_4309	Ga0393266_0009070	Desulfatiglandales01	d__Bacteria;p__Desulfobacterota;c__Desulfobacteria;o__Desulfatiglandales;f__HGW-15;g__DSXZ01	Bacteria;Desulfobacterota;Desulfobacteria;Desulfatiglandales	phosphoserine aminotransferase	EC:2.6.1.52	COG1932	COG1932	pfam00266	TIGR01364		KO:K00831		Bacteria;Proteobacteria;Deltaproteobacteria;unclassified Deltaproteobacteria;unclassified Deltaproteobacteria;unclassified Deltaproteobacteria;delta proteobacterium NaphS2;delta proteobacterium NaphS2
Ga0393266_0000367_17752_20067	Ga0393266_0000367	Desulfatiglandales01	d__Bacteria;p__Desulfobacterota;c__Desulfobacteria;o__Desulfatiglandales;f__HGW-15;g__DSXZ01	Bacteria;Desulfobacterota;Desulfobacteria;Desulfatiglandales	carbon-monoxide dehydrogenase large subunit	EC:1.2.99.2	COG1529	COG1529	pfam02738 | pfam01315			KO:K03520	SM01008	Bacteria;Synergistetes;Synergistia;Synergistales;Synergistaceae;Aminivibrio;Aminivibrio pyruvatiphilus;Aminivibrio pyruvatiphilus DSM 25964
Ga0393266_0002952_7285_7389	Ga0393266_0002952	Desulfatiglandales01	d__Bacteria;p__Desulfobacterota;c__Desulfobacteria;o__Desulfatiglandales;f__HGW-15;g__DSXZ01	Bacteria;Desulfobacterota;Desulfobacteria;Desulfatiglandales
Ga0393266_0001083_8823_9251	Ga0393266_0001083	Desulfatiglandales01	d__Bacteria;p__Desulfobacterota;c__Desulfobacteria;o__Desulfatiglandales;f__HGW-15;g__DSXZ01	Bacteria;Desulfobacterota;Desulfobacteria;Desulfatiglandales	type I restriction enzyme M protein	EC:2.1.1.72		COG0286				KO:K03427		Bacteria;Proteobacteria;Gammaproteobacteria;Chromatiales;Ectothiorhodospiraceae;Nitrococcus;Nitrococcus mobilis;Nitrococcus mobilis Nb-231
Ga0393266_0009421_3110_4393	Ga0393266_0009421	Desulfatiglandales01	d__Bacteria;p__Desulfobacterota;c__Desulfobacteria;o__Desulfatiglandales;f__HGW-15;g__DSXZ01	Bacteria;Desulfobacterota;Desulfobacteria;Desulfatiglandales	alpha-beta hydrolase superfamily lysophospholipase		COG2267	COG2267	pfam12146					Bacteria;Proteobacteria;Deltaproteobacteria;Desulfovibrionales;Desulfonatronaceae;Desulfonatronum;Desulfonatronum thioautotrophicum;Desulfonatronum thioautotrophicum ASO4-1
Ga0393266_0010935_3762_4103	Ga0393266_0010935	Desulfatiglandales01	d__Bacteria;p__Desulfobacterota;c__Desulfobacteria;o__Desulfatiglandales;f__HGW-15;g__DSXZ01	Bacteria;Desulfobacterota;Desulfobacteria;Desulfatiglandales	3-oxoacyl-[acyl-carrier-protein] synthase-3	EC:2.3.1.180	COG0332	COG0332				KO:K00648		Bacteria;Proteobacteria;Deltaproteobacteria;Desulfobacterales;Desulfobacteraceae;Desulfobacterium;Desulfobacterium autotrophicum;Desulfobacterium autotrophicum HRM2, DSM 3382
Ga0393266_0000367_3_701	Ga0393266_0000367	Desulfatiglandales01	d__Bacteria;p__Desulfobacterota;c__Desulfobacteria;o__Desulfatiglandales;f__HGW-15;g__DSXZ01	Bacteria;Desulfobacterota;Desulfobacteria;Desulfatiglandales	3-oxoacyl-[acyl-carrier protein] reductase	EC:1.1.1.100	COG1028	COG1028	pfam13561	TIGR01830		KO:K00059		Bacteria;Proteobacteria;Deltaproteobacteria;unclassified Deltaproteobacteria;unclassified Deltaproteobacteria;unclassified Deltaproteobacteria;delta proteobacterium NaphS2;delta proteobacterium NaphS2
Ga0393266_0017836_2221_3153	Ga0393266_0017836	Desulfatiglandales01	d__Bacteria;p__Desulfobacterota;c__Desulfobacteria;o__Desulfatiglandales;f__HGW-15;g__DSXZ01	Bacteria;Desulfobacterota;Desulfobacteria;Desulfatiglandales	aryl-alcohol dehydrogenase-like predicted oxidoreductase		COG0667	COG0667	pfam00248					Bacteria;Acidobacteria;Blastocatellia;Blastocatellales;Pyrinomonadaceae;Pyrinomonas;Pyrinomonas methylaliphatogenes;Pyrinomonas methylaliphatogenes K22
Ga0393266_0024165_1372_2838	Ga0393266_0024165	Desulfatiglandales01	d__Bacteria;p__Desulfobacterota;c__Desulfobacteria;o__Desulfatiglandales;f__HGW-15;g__DSXZ01	Bacteria;Desulfobacterota;Desulfobacteria;Desulfatiglandales	ATP-binding cassette subfamily F protein 3		COG0488	COG0488	pfam00005 | pfam12848 | pfam16326			KO:K06158	SM00382 | SM00382	Bacteria;Proteobacteria;Deltaproteobacteria;Desulfobacterales;Desulfobacteraceae;Desulfatiglans;Desulfatiglans anilini;Desulfatiglans anilini DSM 4660
Ga0393266_0014541_1279_1824	Ga0393266_0014541	Desulfatiglandales01	d__Bacteria;p__Desulfobacterota;c__Desulfobacteria;o__Desulfatiglandales;f__HGW-15;g__DSXZ01	Bacteria;Desulfobacterota;Desulfobacteria;Desulfatiglandales	D-lyxose ketol-isomerase		COG3822	COG3822						Bacteria;Bacteroidetes;Cytophagia;Cytophagales;Cytophagaceae;Marinoscillum;Marinoscillum furvescens;Marinoscillum furvescens DSM 4134
Ga0393266_0013199_1583_3190	Ga0393266_0013199	Desulfatiglandales01	d__Bacteria;p__Desulfobacterota;c__Desulfobacteria;o__Desulfatiglandales;f__HGW-15;g__DSXZ01	Bacteria;Desulfobacterota;Desulfobacteria;Desulfatiglandales				COG4974	pfam03050					Bacteria;Proteobacteria;Deltaproteobacteria;Desulfobacterales;Desulfobacteraceae;Desulfosarcina;Desulfosarcina variabilis;Desulfosarcina variabilis Montpellier
Ga0393266_0004720_5434_5973	Ga0393266_0004720	Desulfatiglandales01	d__Bacteria;p__Desulfobacterota;c__Desulfobacteria;o__Desulfatiglandales;f__HGW-15;g__DSXZ01	Bacteria;Desulfobacterota;Desulfobacteria;Desulfatiglandales	Fe-S oxidoreductase		COG0247	COG0247	pfam02754					Bacteria;Proteobacteria;Deltaproteobacteria;Desulfobacterales;Desulfobacteraceae;Desulfatiglans;Desulfatiglans anilini;Desulfatiglans anilini DSM 4660
Ga0393266_0004720_221_2416	Ga0393266_0004720	Desulfatiglandales01	d__Bacteria;p__Desulfobacterota;c__Desulfobacteria;o__Desulfatiglandales;f__HGW-15;g__DSXZ01	Bacteria;Desulfobacterota;Desulfobacteria;Desulfatiglandales	catalase-peroxidase	EC:1.11.1.21	COG0376	COG0685	pfam00141 | pfam00141	TIGR00198		KO:K03782		Archaea;Euryarchaeota;Methanomicrobia;Methanosarcinales;Methanosarcinaceae;Methanosarcina;Methanosarcina acetivorans;Methanosarcina acetivorans C2A
Ga0393266_0002794_2685_3071	Ga0393266_0002794	Desulfatiglandales01	d__Bacteria;p__Desulfobacterota;c__Desulfobacteria;o__Desulfatiglandales;f__HGW-15;g__DSXZ01	Bacteria;Desulfobacterota;Desulfobacteria;Desulfatiglandales				arCOG10385						Bacteria;Proteobacteria;Deltaproteobacteria;Desulfobacterales;Desulfobacteraceae;Desulfatiglans;Desulfatiglans anilini;Desulfatiglans anilini DSM 4660
Ga0393266_0004427_4182_4661	Ga0393266_0004427	Desulfatiglandales01	d__Bacteria;p__Desulfobacterota;c__Desulfobacteria;o__Desulfatiglandales;f__HGW-15;g__DSXZ01	Bacteria;Desulfobacterota;Desulfobacteria;Desulfatiglandales
Ga0393266_0002963_5067_6236	Ga0393266_0002963	Desulfatiglandales01	d__Bacteria;p__Desulfobacterota;c__Desulfobacteria;o__Desulfatiglandales;f__HGW-15;g__DSXZ01	Bacteria;Desulfobacterota;Desulfobacteria;Desulfatiglandales	TRAP-type mannitol/chloroaromatic compound transport system substrate-binding protein		COG4663	COG4663	pfam03480					Bacteria;Proteobacteria;Deltaproteobacteria;Syntrophobacterales;Syntrophaceae;Desulfomonile;Desulfomonile tiedjei;Desulfomonile tiedjei DCB-1, DSM 6799
Ga0393266_0020589_2_1099	Ga0393266_0020589	Desulfatiglandales01	d__Bacteria;p__Desulfobacterota;c__Desulfobacteria;o__Desulfatiglandales;f__HGW-15;g__DSXZ01	Bacteria;Desulfobacterota;Desulfobacteria;Desulfatiglandales	serine protease Do	EC:3.4.21.107	COG0265	COG0265	pfam13365			KO:K04771		Bacteria;Bacteroidetes;Flavobacteriia;Flavobacteriales;Flavobacteriaceae;Dokdonia;Dokdonia pacifica;Dokdonia pacifica DSM 25597
Ga0393266_0021868_1294_1764	Ga0393266_0021868	Desulfatiglandales01	d__Bacteria;p__Desulfobacterota;c__Desulfobacteria;o__Desulfatiglandales;f__HGW-15;g__DSXZ01	Bacteria;Desulfobacterota;Desulfobacteria;Desulfatiglandales	serine/threonine-protein kinase RsbW	EC:2.7.11.1	COG2172	COG2172	pfam13581			KO:K04757		Bacteria;Acidobacteria;Acidobacteriia;Acidobacteriales;Acidobacteriaceae;Terracidiphilus;Terracidiphilus gabretensis;Acidobacteriaceae bacterium S55
Ga0393266_0002052_3729_4346	Ga0393266_0002052	Desulfatiglandales01	d__Bacteria;p__Desulfobacterota;c__Desulfobacteria;o__Desulfatiglandales;f__HGW-15;g__DSXZ01	Bacteria;Desulfobacterota;Desulfobacteria;Desulfatiglandales				2EDMT						Bacteria;Proteobacteria;Deltaproteobacteria;unclassified Deltaproteobacteria;unclassified Deltaproteobacteria;unclassified Deltaproteobacteria;delta proteobacterium NaphS2;delta proteobacterium NaphS2
Ga0393266_0011217_577_1953	Ga0393266_0011217	Desulfatiglandales01	d__Bacteria;p__Desulfobacterota;c__Desulfobacteria;o__Desulfatiglandales;f__HGW-15;g__DSXZ01	Bacteria;Desulfobacterota;Desulfobacteria;Desulfatiglandales	membrane protein		COG1295 | COG1959	COG1295	pfam03631	TIGR00765		KO:K07058		Bacteria;Proteobacteria;Gammaproteobacteria;Alteromonadales;Psychromonadaceae;Psychromonas;Psychromonas sp. MB-3u-54;Psychromonas sp. MB-3u-54
Ga0393266_0004268_46_765	Ga0393266_0004268	Desulfatiglandales01	d__Bacteria;p__Desulfobacterota;c__Desulfobacteria;o__Desulfatiglandales;f__HGW-15;g__DSXZ01	Bacteria;Desulfobacterota;Desulfobacteria;Desulfatiglandales	branched-chain amino acid transport system ATP-binding protein		COG0410	COG0410	pfam00005			KO:K01996	SM00382	Bacteria;Firmicutes;Bacilli;Bacillales;Bacillaceae;Halobacillus;Halobacillus hunanensis;Halobacillus hunanensis Marseille-P3457
Ga0393266_0009221_81_884	Ga0393266_0009221	Desulfatiglandales01	d__Bacteria;p__Desulfobacterota;c__Desulfobacteria;o__Desulfatiglandales;f__HGW-15;g__DSXZ01	Bacteria;Desulfobacterota;Desulfobacteria;Desulfatiglandales	ribonuclease BN (tRNA processing enzyme)		COG1234 | COG1234	COG1234	pfam12706					Bacteria;Proteobacteria;Deltaproteobacteria;Syntrophobacterales;Syntrophaceae;Syntrophus;Syntrophus gentianae;Syntrophus gentianae DSM 8423
Ga0393266_0000934_9430_10224	Ga0393266_0000934	Desulfatiglandales01	d__Bacteria;p__Desulfobacterota;c__Desulfobacteria;o__Desulfatiglandales;f__HGW-15;g__DSXZ01	Bacteria;Desulfobacterota;Desulfobacteria;Desulfatiglandales	tetratricopeptide (TPR) repeat protein		COG0457		pfam13414 | pfam13181				SM00028 | SM00028	Bacteria;Cyanobacteria;unclassified Cyanobacteria;Chroococcales;Microcystaceae;Microcystis;Microcystis aeruginosa;Microcystis aeruginosa NIES-88
Ga0393266_0001126_8320_8748	Ga0393266_0001126	Desulfatiglandales01	d__Bacteria;p__Desulfobacterota;c__Desulfobacteria;o__Desulfatiglandales;f__HGW-15;g__DSXZ01	Bacteria;Desulfobacterota;Desulfobacteria;Desulfatiglandales	anti-sigma regulatory factor (Ser/Thr protein kinase)		COG2172	COG2172	pfam13581					Bacteria;Proteobacteria;Deltaproteobacteria;Desulfobacterales;Desulfobacteraceae;Desulfoluna;Desulfoluna spongiiphila;Desulfoluna spongiiphila AA1
Ga0393266_0019309_1966_2937	Ga0393266_0019309	Desulfatiglandales01	d__Bacteria;p__Desulfobacterota;c__Desulfobacteria;o__Desulfatiglandales;f__HGW-15;g__DSXZ01	Bacteria;Desulfobacterota;Desulfobacteria;Desulfatiglandales	tripartite-type tricarboxylate transporter receptor subunit TctC		COG3181	COG3181	pfam03401					Bacteria;Firmicutes;Clostridia;Thermoanaerobacterales;Thermoanaerobacteraceae;Thermanaeromonas;Thermanaeromonas toyohensis;Thermanaeromonas toyohensis ToBE, DSM 14490
Ga0393266_0005367_2680_3774	Ga0393266_0005367	Desulfatiglandales01	d__Bacteria;p__Desulfobacterota;c__Desulfobacteria;o__Desulfatiglandales;f__HGW-15;g__DSXZ01	Bacteria;Desulfobacterota;Desulfobacteria;Desulfatiglandales	threonine aldolase	EC:4.1.2.5	COG2008	COG2008	pfam01212			KO:K01620		Bacteria;Proteobacteria;Deltaproteobacteria;Desulfuromonadales;Geobacteraceae;Geobacter;Geobacter pickeringii;Geobacter pickeringii G13
Ga0393266_0001067_2879_3328	Ga0393266_0001067	Desulfatiglandales01	d__Bacteria;p__Desulfobacterota;c__Desulfobacteria;o__Desulfatiglandales;f__HGW-15;g__DSXZ01	Bacteria;Desulfobacterota;Desulfobacteria;Desulfatiglandales
Ga0393266_0005169_4443_5549	Ga0393266_0005169	Desulfatiglandales01	d__Bacteria;p__Desulfobacterota;c__Desulfobacteria;o__Desulfatiglandales;f__HGW-15;g__DSXZ01	Bacteria;Desulfobacterota;Desulfobacteria;Desulfatiglandales	o-succinylbenzoate synthase		COG4948	COG4948	pfam13378 | pfam02746	TIGR01928			SM00922	Bacteria;Proteobacteria;Deltaproteobacteria;Desulfarculales;Desulfarculaceae;Dethiosulfatarculus;Dethiosulfatarculus sandiegensis;Dethiosulfatarculus sandiegensis SPR
Ga0393266_0023170_2_154	Ga0393266_0023170	Desulfatiglandales01	d__Bacteria;p__Desulfobacterota;c__Desulfobacteria;o__Desulfatiglandales;f__HGW-15;g__DSXZ01	Bacteria;Desulfobacterota;Desulfobacteria;Desulfatiglandales
Ga0393266_0004643_352_915	Ga0393266_0004643	Desulfatiglandales01	d__Bacteria;p__Desulfobacterota;c__Desulfobacteria;o__Desulfatiglandales;f__HGW-15;g__DSXZ01	Bacteria;Desulfobacterota;Desulfobacteria;Desulfatiglandales				COG3170						Bacteria;Proteobacteria;Deltaproteobacteria;Desulfobacterales;Desulfobacteraceae;Candidatus Magnetomorum;Candidatus Magnetomorum sp. HK-1;Candidatus Magnetomorum sp. HK-1
Ga0393266_0004643_3940_4089	Ga0393266_0004643	Desulfatiglandales01	d__Bacteria;p__Desulfobacterota;c__Desulfobacteria;o__Desulfatiglandales;f__HGW-15;g__DSXZ01	Bacteria;Desulfobacterota;Desulfobacteria;Desulfatiglandales
Ga0393266_0030269_3_692	Ga0393266_0030269	Desulfatiglandales01	d__Bacteria;p__Desulfobacterota;c__Desulfobacteria;o__Desulfatiglandales;f__HGW-15;g__DSXZ01	Bacteria;Desulfobacterota;Desulfobacteria;Desulfatiglandales				2CB8R						Bacteria;Spirochaetes;Spirochaetia;Spirochaetales;Spirochaetaceae;Alkalispirochaeta;Alkalispirochaeta odontotermitis;Alkalispirochaeta odontotermitis JC202
Ga0393266_0004366_932_1033	Ga0393266_0004366	Desulfatiglandales01	d__Bacteria;p__Desulfobacterota;c__Desulfobacteria;o__Desulfatiglandales;f__HGW-15;g__DSXZ01	Bacteria;Desulfobacterota;Desulfobacteria;Desulfatiglandales	3-mercaptopyruvate sulfurtransferase SseA		COG2897						SM00450
Ga0393266_0022700_1969_2919	Ga0393266_0022700	Desulfatiglandales01	d__Bacteria;p__Desulfobacterota;c__Desulfobacteria;o__Desulfatiglandales;f__HGW-15;g__DSXZ01	Bacteria;Desulfobacterota;Desulfobacteria;Desulfatiglandales	uncharacterized protein		COG0641	COG0641	pfam04055	TIGR03942		KO:K06871		Archaea;Euryarchaeota;Methanomicrobia;Methanomicrobiales;Methanomicrobiaceae;Methanofollis;Methanofollis ethanolicus;Methanofollis ethanolicus JCM 15103
Ga0393266_0009210_2_172	Ga0393266_0009210	Desulfatiglandales01	d__Bacteria;p__Desulfobacterota;c__Desulfobacteria;o__Desulfatiglandales;f__HGW-15;g__DSXZ01	Bacteria;Desulfobacterota;Desulfobacteria;Desulfatiglandales	small subunit ribosomal protein S14		COG0199	COG0199	pfam00253			KO:K02954		Bacteria;Proteobacteria;Deltaproteobacteria;Desulfovibrionales;Desulfovibrionaceae;Desulfovibrio;Candidatus Desulfovibrio trichonymphae;Candidatus Desulfovibrio trichonymphae Rs-N31
Ga0393266_0003758_5833_6435	Ga0393266_0003758	Desulfatiglandales01	d__Bacteria;p__Desulfobacterota;c__Desulfobacteria;o__Desulfatiglandales;f__HGW-15;g__DSXZ01	Bacteria;Desulfobacterota;Desulfobacteria;Desulfatiglandales			COG0645	COG0529	pfam13671			KO:K07028		Bacteria;Proteobacteria;Deltaproteobacteria;unclassified Deltaproteobacteria;unclassified Deltaproteobacteria;unclassified Deltaproteobacteria;delta proteobacterium NaphS2;delta proteobacterium NaphS2
Ga0393266_0011330_1621_1869	Ga0393266_0011330	Desulfatiglandales01	d__Bacteria;p__Desulfobacterota;c__Desulfobacteria;o__Desulfatiglandales;f__HGW-15;g__DSXZ01	Bacteria;Desulfobacterota;Desulfobacteria;Desulfatiglandales
Ga0393266_0003642_1034_1537	Ga0393266_0003642	Desulfatiglandales01	d__Bacteria;p__Desulfobacterota;c__Desulfobacteria;o__Desulfatiglandales;f__HGW-15;g__DSXZ01	Bacteria;Desulfobacterota;Desulfobacteria;Desulfatiglandales	putative sigma-54 modulation protein		COG1544	COG1544	pfam02482 | pfam16321	TIGR00741		KO:K05808		Bacteria;Proteobacteria;Deltaproteobacteria;Desulfobacterales;Desulfobacteraceae;Desulfatiglans;Desulfatiglans anilini;Desulfatiglans anilini DSM 4660
Ga0393266_0003142_2_322	Ga0393266_0003142	Desulfatiglandales01	d__Bacteria;p__Desulfobacterota;c__Desulfobacteria;o__Desulfatiglandales;f__HGW-15;g__DSXZ01	Bacteria;Desulfobacterota;Desulfobacteria;Desulfatiglandales	pimeloyl-ACP methyl ester carboxylesterase		COG0596	COG1073	pfam00561					Bacteria;Proteobacteria;Deltaproteobacteria;Syntrophobacterales;Syntrophorhabdaceae;Syntrophorhabdus;Syntrophorhabdus aromaticivorans;Syntrophorhabdus aromaticivorans UI
Ga0393266_0009058_2844_3140	Ga0393266_0009058	Desulfatiglandales01	d__Bacteria;p__Desulfobacterota;c__Desulfobacteria;o__Desulfatiglandales;f__HGW-15;g__DSXZ01	Bacteria;Desulfobacterota;Desulfobacteria;Desulfatiglandales				COG3093	pfam13744				SM00530	Bacteria;Proteobacteria;Gammaproteobacteria;Oceanospirillales;Alcanivoracaceae;Alcanivorax;Alcanivorax sp. N3-2A;Alcanivorax sp. N3-7A
Ga0393266_0008082_2537_4615	Ga0393266_0008082	Desulfatiglandales01	d__Bacteria;p__Desulfobacterota;c__Desulfobacteria;o__Desulfatiglandales;f__HGW-15;g__DSXZ01	Bacteria;Desulfobacterota;Desulfobacteria;Desulfatiglandales	phosphate acetyltransferase	EC:2.3.1.8	COG0280	COG0280	pfam01515 | pfam07085 | pfam13500	TIGR00651		KO:K13788		Bacteria;Planctomycetes;Candidatus Brocadiae;Candidatus Brocadiales;Candidatus Brocadiaceae;Candidatus Brocadia;Candidatus Brocadia fulgida;Candidatus Brocadia fulgida Brocadia fulgida enrichment bioreactor
Ga0393266_0008148_27_521	Ga0393266_0008148	Desulfatiglandales01	d__Bacteria;p__Desulfobacterota;c__Desulfobacteria;o__Desulfatiglandales;f__HGW-15;g__DSXZ01	Bacteria;Desulfobacterota;Desulfobacteria;Desulfatiglandales			COG0701	COG0701	pfam03773			KO:K07089		Bacteria;Proteobacteria;Deltaproteobacteria;Desulfobacterales;Desulfobacteraceae;Desulfatibacillum;Desulfatibacillum aliphaticivorans;Desulfatibacillum aliphaticivorans DSM 15576
Ga0393266_0000367_14192_15685	Ga0393266_0000367	Desulfatiglandales01	d__Bacteria;p__Desulfobacterota;c__Desulfobacteria;o__Desulfatiglandales;f__HGW-15;g__DSXZ01	Bacteria;Desulfobacterota;Desulfobacteria;Desulfatiglandales	simple sugar transport system ATP-binding protein	EC:3.6.3.17	COG3845	COG3845	pfam00005 | pfam00005			KO:K02056	SM00382	Bacteria;Synergistetes;Synergistia;Synergistales;Synergistaceae;Aminivibrio;Aminivibrio pyruvatiphilus;Aminivibrio pyruvatiphilus DSM 25964
Ga0393266_0000367_15682_16740	Ga0393266_0000367	Desulfatiglandales01	d__Bacteria;p__Desulfobacterota;c__Desulfobacteria;o__Desulfatiglandales;f__HGW-15;g__DSXZ01	Bacteria;Desulfobacterota;Desulfobacteria;Desulfatiglandales	simple sugar transport system permease protein		COG4603	COG4603	pfam02653			KO:K02057		Bacteria;Synergistetes;Synergistia;Synergistales;Synergistaceae;Aminivibrio;Aminivibrio pyruvatiphilus;Aminivibrio pyruvatiphilus DSM 25964
Ga0393266_0002955_2166_3305	Ga0393266_0002955	Desulfatiglandales01	d__Bacteria;p__Desulfobacterota;c__Desulfobacteria;o__Desulfatiglandales;f__HGW-15;g__DSXZ01	Bacteria;Desulfobacterota;Desulfobacteria;Desulfatiglandales	putative ABC transport system permease protein		COG0577	COG0577	pfam02687 | pfam12704			KO:K02004		Bacteria;Proteobacteria;Deltaproteobacteria;Desulfobacterales;Desulfobacteraceae;Desulfatiglans;Desulfatiglans anilini;Desulfatiglans anilini DSM 4660
Ga0393266_0005547_3682_3810	Ga0393266_0005547	Desulfatiglandales01	d__Bacteria;p__Desulfobacterota;c__Desulfobacteria;o__Desulfatiglandales;f__HGW-15;g__DSXZ01	Bacteria;Desulfobacterota;Desulfobacteria;Desulfatiglandales
Ga0393266_0007011_4584_4964	Ga0393266_0007011	Desulfatiglandales01	d__Bacteria;p__Desulfobacterota;c__Desulfobacteria;o__Desulfatiglandales;f__HGW-15;g__DSXZ01	Bacteria;Desulfobacterota;Desulfobacteria;Desulfatiglandales	rod shape-determining protein MreB		COG1077	COG1077	pfam06723			KO:K03569		Bacteria;Proteobacteria;Deltaproteobacteria;Desulfobacterales;Desulfobacteraceae;Desulfatiglans;Desulfatiglans anilini;Desulfatiglans anilini DSM 4660
Ga0393266_0022300_1496_1909	Ga0393266_0022300	Desulfatiglandales01	d__Bacteria;p__Desulfobacterota;c__Desulfobacteria;o__Desulfatiglandales;f__HGW-15;g__DSXZ01	Bacteria;Desulfobacterota;Desulfobacteria;Desulfatiglandales			COG1487	COG1487	pfam01850			KO:K07062		Bacteria;Chlorobi;Chlorobia;Chlorobiales;Chlorobiaceae;Chlorobium;Chlorobium limicola;Chlorobium limicola DSM 245
Ga0393266_0007011_2462_2812	Ga0393266_0007011	Desulfatiglandales01	d__Bacteria;p__Desulfobacterota;c__Desulfobacteria;o__Desulfatiglandales;f__HGW-15;g__DSXZ01	Bacteria;Desulfobacterota;Desulfobacteria;Desulfatiglandales
Ga0393266_0001743_6394_7260	Ga0393266_0001743	Desulfatiglandales01	d__Bacteria;p__Desulfobacterota;c__Desulfobacteria;o__Desulfatiglandales;f__HGW-15;g__DSXZ01	Bacteria;Desulfobacterota;Desulfobacteria;Desulfatiglandales	16S rRNA (cytidine1402-2'-O)-methyltransferase	EC:2.1.1.198	COG0313	COG0313	pfam00590	TIGR00096		KO:K07056		Bacteria;Proteobacteria;Deltaproteobacteria;Desulfobacterales;Desulfobacteraceae;Desulfatiglans;Desulfatiglans anilini;Desulfatiglans anilini DSM 4660
Ga0393266_0007306_2536_3471	Ga0393266_0007306	Desulfatiglandales01	d__Bacteria;p__Desulfobacterota;c__Desulfobacteria;o__Desulfatiglandales;f__HGW-15;g__DSXZ01	Bacteria;Desulfobacterota;Desulfobacteria;Desulfatiglandales	putative restriction endonuclease		COG3440 | COG3440	COG3440	pfam13391			KO:K07454		Bacteria;Planctomycetes;Planctomycetia;Planctomycetales;Planctomycetaceae;Rhodopirellula;Rhodopirellula rubra;Rhodopirellula rubra CECT 8075
Ga0393266_0001520_6892_7200	Ga0393266_0001520	Desulfatiglandales01	d__Bacteria;p__Desulfobacterota;c__Desulfobacteria;o__Desulfatiglandales;f__HGW-15;g__DSXZ01	Bacteria;Desulfobacterota;Desulfobacteria;Desulfatiglandales			COG1669	COG1669	pfam01909			KO:K07075		Bacteria;Chloroflexi;Ardenticatenia;Ardenticatenales;Ardenticatenaceae;Candidatus Promineofilum;Candidatus Promineofilum breve;Candidatus Promineofilum breve Cfx-K
Ga0393266_0005457_588_812	Ga0393266_0005457	Desulfatiglandales01	d__Bacteria;p__Desulfobacterota;c__Desulfobacteria;o__Desulfatiglandales;f__HGW-15;g__DSXZ01	Bacteria;Desulfobacterota;Desulfobacteria;Desulfatiglandales	predicted RNase H-like HicB family nuclease		COG1598	COG1598						Bacteria;Proteobacteria;Deltaproteobacteria;Desulfobacterales;Desulfobacteraceae;Desulfosarcina;Desulfosarcina sp. BuS5;Desulfosarcina sp. BuS5
Ga0393266_0006155_2967_3659	Ga0393266_0006155	Desulfatiglandales01	d__Bacteria;p__Desulfobacterota;c__Desulfobacteria;o__Desulfatiglandales;f__HGW-15;g__DSXZ01	Bacteria;Desulfobacterota;Desulfobacteria;Desulfatiglandales	tetratricopeptide (TPR) repeat protein		COG0457	COG5660	pfam16811				SM00028 | SM00028	Bacteria;Proteobacteria;Deltaproteobacteria;Desulfobacterales;Desulfobacteraceae;Desulfatiglans;Desulfatiglans anilini;Desulfatiglans anilini DSM 4660
Ga0393266_0002220_2681_3721	Ga0393266_0002220	Desulfatiglandales01	d__Bacteria;p__Desulfobacterota;c__Desulfobacteria;o__Desulfatiglandales;f__HGW-15;g__DSXZ01	Bacteria;Desulfobacterota;Desulfobacteria;Desulfatiglandales	methylthioribose-1-phosphate isomerase	EC:5.3.1.23	COG0182	COG0182	pfam01008	TIGR00512		KO:K08963		Bacteria;Proteobacteria;Deltaproteobacteria;Desulfobacterales;Desulfobacteraceae;Desulfatiglans;Desulfatiglans anilini;Desulfatiglans anilini DSM 4660
Ga0393266_0000669_12068_12259	Ga0393266_0000669	Desulfatiglandales01	d__Bacteria;p__Desulfobacterota;c__Desulfobacteria;o__Desulfatiglandales;f__HGW-15;g__DSXZ01	Bacteria;Desulfobacterota;Desulfobacteria;Desulfatiglandales	alkylhydroperoxidase/carboxymuconolactone decarboxylase family protein YurZ		COG0599	COG0599	pfam02627				SM01358	Bacteria;Proteobacteria;Gammaproteobacteria;unclassified Gammaproteobacteria;unclassified Gammaproteobacteria;unclassified Gammaproteobacteria;Solemya velum gill symbiont;Solemya velum gill symbiont WH
Ga0393266_0027204_1834_2514	Ga0393266_0027204	Desulfatiglandales01	d__Bacteria;p__Desulfobacterota;c__Desulfobacteria;o__Desulfatiglandales;f__HGW-15;g__DSXZ01	Bacteria;Desulfobacterota;Desulfobacteria;Desulfatiglandales	adenylate kinase	EC:2.7.4.3	COG0563	COG0563	pfam00406	TIGR01351		KO:K00939		Bacteria;Proteobacteria;Deltaproteobacteria;Desulfobacterales;Desulfobacteraceae;Desulfatiglans;Desulfatiglans anilini;Desulfatiglans anilini DSM 4660
Ga0393266_0009210_1635_1940	Ga0393266_0009210	Desulfatiglandales01	d__Bacteria;p__Desulfobacterota;c__Desulfobacteria;o__Desulfatiglandales;f__HGW-15;g__DSXZ01	Bacteria;Desulfobacterota;Desulfobacteria;Desulfatiglandales	small subunit ribosomal protein S17		COG0186	COG0186	pfam00366	TIGR03635		KO:K02961		Bacteria;Proteobacteria;Deltaproteobacteria;Desulfobacterales;Desulfobacteraceae;Desulfatiglans;Desulfatiglans anilini;Desulfatiglans anilini DSM 4660
Ga0393266_0001858_8665_9036	Ga0393266_0001858	Desulfatiglandales01	d__Bacteria;p__Desulfobacterota;c__Desulfobacteria;o__Desulfatiglandales;f__HGW-15;g__DSXZ01	Bacteria;Desulfobacterota;Desulfobacteria;Desulfatiglandales	NADP-reducing hydrogenase subunit HndB	EC:1.12.1.3	COG3411	COG3411				KO:K17992		Bacteria;Proteobacteria;Deltaproteobacteria;Desulfobacterales;Desulfobacteraceae;Desulfonema;Desulfonema limicola;Desulfonema limicola Jadebusen, DSM 2076
Ga0393266_0020589_1388_1561	Ga0393266_0020589	Desulfatiglandales01	d__Bacteria;p__Desulfobacterota;c__Desulfobacteria;o__Desulfatiglandales;f__HGW-15;g__DSXZ01	Bacteria;Desulfobacterota;Desulfobacteria;Desulfatiglandales	Ribonuclease G/E		COG1530	298VW						Bacteria;Proteobacteria;Deltaproteobacteria;Desulfovibrionales;Desulfonatronaceae;Desulfonatronum;Desulfonatronum lacustre;Desulfonatronum lacustre Z-7951, DSM 10312
Ga0393266_0025166_225_629	Ga0393266_0025166	Desulfatiglandales01	d__Bacteria;p__Desulfobacterota;c__Desulfobacteria;o__Desulfatiglandales;f__HGW-15;g__DSXZ01	Bacteria;Desulfobacterota;Desulfobacteria;Desulfatiglandales	4-carboxymuconolactone decarboxylase	EC:4.1.1.44	COG0599	COG0599	pfam02627			KO:K01607		Bacteria;Proteobacteria;Deltaproteobacteria;Syntrophobacterales;Syntrophaceae;Syntrophus;Syntrophus gentianae;Syntrophus gentianae DSM 8423
Ga0393266_0003999_335_505	Ga0393266_0003999	Desulfatiglandales01	d__Bacteria;p__Desulfobacterota;c__Desulfobacteria;o__Desulfatiglandales;f__HGW-15;g__DSXZ01	Bacteria;Desulfobacterota;Desulfobacteria;Desulfatiglandales	coenzyme F420-reducing hydrogenase delta subunit		COG1908	COG1908	pfam02662					Bacteria;Proteobacteria;Deltaproteobacteria;unclassified Deltaproteobacteria;unclassified Deltaproteobacteria;unclassified Deltaproteobacteria;delta proteobacterium NaphS2;delta proteobacterium NaphS2
Ga0393266_0000567_11485_13164	Ga0393266_0000567	Desulfatiglandales01	d__Bacteria;p__Desulfobacterota;c__Desulfobacteria;o__Desulfatiglandales;f__HGW-15;g__DSXZ01	Bacteria;Desulfobacterota;Desulfobacteria;Desulfatiglandales	phosphohistidine swiveling domain-containing protein		COG3848	COG3848	pfam00391					Bacteria;Proteobacteria;Deltaproteobacteria;Desulfobacterales;Desulfobacteraceae;Desulfatiglans;Desulfatiglans anilini;Desulfatiglans anilini DSM 4660
Ga0393266_0011237_2_979	Ga0393266_0011237	Desulfatiglandales01	d__Bacteria;p__Desulfobacterota;c__Desulfobacteria;o__Desulfatiglandales;f__HGW-15;g__DSXZ01	Bacteria;Desulfobacterota;Desulfobacteria;Desulfatiglandales	tyrosyl-tRNA synthetase	EC:6.1.1.1	COG0162	COG0162	pfam00579 | pfam01479	TIGR00234		KO:K01866		Bacteria;Proteobacteria;Deltaproteobacteria;unclassified Deltaproteobacteria;unclassified Deltaproteobacteria;unclassified Deltaproteobacteria;delta proteobacterium NaphS2;delta proteobacterium NaphS2
Ga0393266_0001734_4892_5731	Ga0393266_0001734	Desulfatiglandales01	d__Bacteria;p__Desulfobacterota;c__Desulfobacteria;o__Desulfatiglandales;f__HGW-15;g__DSXZ01	Bacteria;Desulfobacterota;Desulfobacteria;Desulfatiglandales	cell fate regulator YaaT (PSP1 superfamily)		COG1774	COG1774	pfam04468					Bacteria;Proteobacteria;Deltaproteobacteria;unclassified Deltaproteobacteria;unclassified Deltaproteobacteria;unclassified Deltaproteobacteria;delta proteobacterium NaphS2;delta proteobacterium NaphS2
Ga0393266_0016749_954_2048	Ga0393266_0016749	Desulfatiglandales01	d__Bacteria;p__Desulfobacterota;c__Desulfobacteria;o__Desulfatiglandales;f__HGW-15;g__DSXZ01	Bacteria;Desulfobacterota;Desulfobacteria;Desulfatiglandales	branched-chain amino acid transport system permease protein		COG4177	COG4177	pfam02653			KO:K01998		Bacteria;Proteobacteria;Deltaproteobacteria;unclassified Deltaproteobacteria;unclassified Deltaproteobacteria;unclassified Deltaproteobacteria;delta proteobacterium NaphS2;delta proteobacterium NaphS2
Ga0393266_0017206_2835_3110	Ga0393266_0017206	Desulfatiglandales01	d__Bacteria;p__Desulfobacterota;c__Desulfobacteria;o__Desulfatiglandales;f__HGW-15;g__DSXZ01	Bacteria;Desulfobacterota;Desulfobacteria;Desulfatiglandales	uncharacterized repeat protein (TIGR04076 family)					TIGR04076
Ga0393266_0002754_2972_4297	Ga0393266_0002754	Desulfatiglandales01	d__Bacteria;p__Desulfobacterota;c__Desulfobacteria;o__Desulfatiglandales;f__HGW-15;g__DSXZ01	Bacteria;Desulfobacterota;Desulfobacteria;Desulfatiglandales	dihydroorotase	EC:3.5.2.3	COG0044	COG0044	pfam01979	TIGR00857		KO:K01465	SM00674 | SM00674	Bacteria;Proteobacteria;Deltaproteobacteria;Desulfobacterales;Desulfobacteraceae;Desulfatiglans;Desulfatiglans anilini;Desulfatiglans anilini DSM 4660
Ga0393266_0001493_2989_3891	Ga0393266_0001493	Desulfatiglandales01	d__Bacteria;p__Desulfobacterota;c__Desulfobacteria;o__Desulfatiglandales;f__HGW-15;g__DSXZ01	Bacteria;Desulfobacterota;Desulfobacteria;Desulfatiglandales	3',5'-cyclic-nucleotide phosphodiesterase	EC:3.1.4.17	COG1956	COG1716	pfam00498 | pfam13185			KO:K01120	SM00065 | SM00240	Bacteria;Proteobacteria;Betaproteobacteria;Burkholderiales;Oxalobacteraceae;Massilia;Massilia sp. PDC64;Massilia sp. PDC64
Ga0393266_0001493_9763_10089	Ga0393266_0001493	Desulfatiglandales01	d__Bacteria;p__Desulfobacterota;c__Desulfobacteria;o__Desulfatiglandales;f__HGW-15;g__DSXZ01	Bacteria;Desulfobacterota;Desulfobacteria;Desulfatiglandales
Ga0393266_0001906_2652_3674	Ga0393266_0001906	Desulfatiglandales01	d__Bacteria;p__Desulfobacterota;c__Desulfobacteria;o__Desulfatiglandales;f__HGW-15;g__DSXZ01	Bacteria;Desulfobacterota;Desulfobacteria;Desulfatiglandales	N6-L-threonylcarbamoyladenine synthase	EC:2.3.1.234	COG0533	COG0533	pfam00814	TIGR03723		KO:K01409		Bacteria;Proteobacteria;Deltaproteobacteria;unclassified Deltaproteobacteria;unclassified Deltaproteobacteria;unclassified Deltaproteobacteria;delta proteobacterium NaphS2;delta proteobacterium NaphS2
Ga0393266_0013976_2473_2577	Ga0393266_0013976	Desulfatiglandales01	d__Bacteria;p__Desulfobacterota;c__Desulfobacteria;o__Desulfatiglandales;f__HGW-15;g__DSXZ01	Bacteria;Desulfobacterota;Desulfobacteria;Desulfatiglandales
Ga0393266_0009877_611_1435	Ga0393266_0009877	Desulfatiglandales01	d__Bacteria;p__Desulfobacterota;c__Desulfobacteria;o__Desulfatiglandales;f__HGW-15;g__DSXZ01	Bacteria;Desulfobacterota;Desulfobacteria;Desulfatiglandales	nitroreductase/NAD-dependent dihydropyrimidine dehydrogenase PreA subunit		COG0778 | COG1146	COG0778	pfam00881 | pfam13187					Bacteria;Proteobacteria;Deltaproteobacteria;unclassified Deltaproteobacteria;unclassified Deltaproteobacteria;unclassified Deltaproteobacteria;delta proteobacterium NaphS2;delta proteobacterium NaphS2
Ga0393266_0000889_3425_4210	Ga0393266_0000889	Desulfatiglandales01	d__Bacteria;p__Desulfobacterota;c__Desulfobacteria;o__Desulfatiglandales;f__HGW-15;g__DSXZ01	Bacteria;Desulfobacterota;Desulfobacteria;Desulfatiglandales				COG2980	pfam04390					Bacteria;Proteobacteria;Deltaproteobacteria;Desulfobacterales;Desulfobacteraceae;Desulfatiglans;Desulfatiglans anilini;Desulfatiglans anilini DSM 4660
Ga0393266_0028156_960_2603	Ga0393266_0028156	Desulfatiglandales01	d__Bacteria;p__Desulfobacterota;c__Desulfobacteria;o__Desulfatiglandales;f__HGW-15;g__DSXZ01	Bacteria;Desulfobacterota;Desulfobacteria;Desulfatiglandales	long-chain acyl-CoA synthetase	EC:6.2.1.3	COG0318	COG0318	pfam00501 | pfam13193			KO:K01897		Bacteria;Proteobacteria;Deltaproteobacteria;Desulfobacterales;Desulfobacteraceae;Desulfatiglans;Desulfatiglans anilini;Desulfatiglans anilini DSM 4660
Ga0393266_0004877_3870_5255	Ga0393266_0004877	Desulfatiglandales01	d__Bacteria;p__Desulfobacterota;c__Desulfobacteria;o__Desulfatiglandales;f__HGW-15;g__DSXZ01	Bacteria;Desulfobacterota;Desulfobacteria;Desulfatiglandales	glycolate oxidase	EC:1.1.3.15	COG0277	COG0277	pfam02913 | pfam01565	TIGR00387	AA4(4-244)	KO:K00104		Bacteria;Proteobacteria;Deltaproteobacteria;Desulfobacterales;Desulfobacteraceae;Desulfatiglans;Desulfatiglans anilini;Desulfatiglans anilini DSM 4660
Ga0393266_0008389_3848_4609	Ga0393266_0008389	Desulfatiglandales01	d__Bacteria;p__Desulfobacterota;c__Desulfobacteria;o__Desulfatiglandales;f__HGW-15;g__DSXZ01	Bacteria;Desulfobacterota;Desulfobacteria;Desulfatiglandales	oxygen-independent coproporphyrinogen-3 oxidase	EC:1.3.99.22	COG0635	COG0635				KO:K02495		Bacteria;Proteobacteria;Deltaproteobacteria;Syntrophobacterales;Syntrophobacteraceae;Syntrophobacter;Syntrophobacter fumaroxidans;Syntrophobacter fumaroxidans MPOB
Ga0393266_0001083_8250_8504	Ga0393266_0001083	Desulfatiglandales01	d__Bacteria;p__Desulfobacterota;c__Desulfobacteria;o__Desulfatiglandales;f__HGW-15;g__DSXZ01	Bacteria;Desulfobacterota;Desulfobacteria;Desulfatiglandales				2C6B2						Bacteria;Planctomycetes;Candidatus Brocadiae;Candidatus Brocadiales;Candidatus Brocadiaceae;Candidatus Brocadia;Candidatus Brocadia fulgida;Candidatus Brocadia fulgida Brocadia fulgida enrichment bioreactor
Ga0393266_0021412_973_2847	Ga0393266_0021412	Desulfatiglandales01	d__Bacteria;p__Desulfobacterota;c__Desulfobacteria;o__Desulfatiglandales;f__HGW-15;g__DSXZ01	Bacteria;Desulfobacterota;Desulfobacteria;Desulfatiglandales	endopeptidase Clp ATP-binding regulatory subunit ClpX		COG1219	COG1219	pfam07724 | pfam10431	TIGR00382			SM00382	Bacteria;Proteobacteria;Deltaproteobacteria;unclassified Deltaproteobacteria;unclassified Deltaproteobacteria;unclassified Deltaproteobacteria;delta proteobacterium NaphS2;delta proteobacterium NaphS2
Ga0393266_0012331_1338_1682	Ga0393266_0012331	Desulfatiglandales01	d__Bacteria;p__Desulfobacterota;c__Desulfobacteria;o__Desulfatiglandales;f__HGW-15;g__DSXZ01	Bacteria;Desulfobacterota;Desulfobacteria;Desulfatiglandales	DNA-directed RNA polymerase subunit omega	EC:2.7.7.6	COG1758	COG1758	pfam01192	TIGR00690		KO:K03060	SM01409	Bacteria;Proteobacteria;Deltaproteobacteria;Desulfobacterales;Desulfobacteraceae;Desulfatiglans;Desulfatiglans anilini;Desulfatiglans anilini DSM 4660
Ga0393266_0001710_6260_7180	Ga0393266_0001710	Desulfatiglandales01	d__Bacteria;p__Desulfobacterota;c__Desulfobacteria;o__Desulfatiglandales;f__HGW-15;g__DSXZ01	Bacteria;Desulfobacterota;Desulfobacteria;Desulfatiglandales	tRNA pseudouridine55 synthase	EC:5.4.99.25	COG0130	COG0130	pfam01509 | pfam16198	TIGR00431		KO:K03177		Bacteria;Proteobacteria;Deltaproteobacteria;unclassified Deltaproteobacteria;unclassified Deltaproteobacteria;unclassified Deltaproteobacteria;delta proteobacterium NaphS2;delta proteobacterium NaphS2
Ga0393266_0023716_1949_2863	Ga0393266_0023716	Desulfatiglandales01	d__Bacteria;p__Desulfobacterota;c__Desulfobacteria;o__Desulfatiglandales;f__HGW-15;g__DSXZ01	Bacteria;Desulfobacterota;Desulfobacteria;Desulfatiglandales	V/A-type H+-transporting ATPase subunit A	EC:3.6.3.14	COG1155	COG1155	pfam16886 | pfam00006 | pfam02874			KO:K02117	SM00382	Bacteria;Proteobacteria;Deltaproteobacteria;Desulfarculales;Desulfarculaceae;Desulfarculus;Desulfarculus baarsii;Desulfarculus baarsii 2st14, DSM 2075
Ga0393266_0000366_7982_8899	Ga0393266_0000366	Desulfatiglandales01	d__Bacteria;p__Desulfobacterota;c__Desulfobacteria;o__Desulfatiglandales;f__HGW-15;g__DSXZ01	Bacteria;Desulfobacterota;Desulfobacteria;Desulfatiglandales	nickel transport system permease protein		COG0601	COG0601	pfam00528	TIGR02789		KO:K15585		Bacteria;Proteobacteria;Deltaproteobacteria;Desulfobacterales;Desulfobacteraceae;Desulfosarcina;Desulfosarcina variabilis;Desulfosarcina variabilis Montpellier
Ga0393266_0027340_1866_2651	Ga0393266_0027340	Desulfatiglandales01	d__Bacteria;p__Desulfobacterota;c__Desulfobacteria;o__Desulfatiglandales;f__HGW-15;g__DSXZ01	Bacteria;Desulfobacterota;Desulfobacteria;Desulfatiglandales	DNA-binding transcriptional LysR family regulator		COG0583	COG0583	pfam03466					Bacteria;Proteobacteria;Deltaproteobacteria;Desulfobacterales;Desulfobacteraceae;Desulfatiglans;Desulfatiglans anilini;Desulfatiglans anilini DSM 4660
Ga0393266_0029101_1_258	Ga0393266_0029101	Desulfatiglandales01	d__Bacteria;p__Desulfobacterota;c__Desulfobacteria;o__Desulfatiglandales;f__HGW-15;g__DSXZ01	Bacteria;Desulfobacterota;Desulfobacteria;Desulfatiglandales				2ETZJ
Ga0393266_0001812_468_827	Ga0393266_0001812	Desulfatiglandales01	d__Bacteria;p__Desulfobacterota;c__Desulfobacteria;o__Desulfatiglandales;f__HGW-15;g__DSXZ01	Bacteria;Desulfobacterota;Desulfobacteria;Desulfatiglandales	transposase		COG3436	COG3436	pfam05717					Bacteria;Proteobacteria;Deltaproteobacteria;Desulfobacterales;Desulfobacteraceae;Desulfosarcina;Desulfosarcina variabilis;Desulfosarcina variabilis Montpellier
Ga0393266_0001879_8473_8673	Ga0393266_0001879	Desulfatiglandales01	d__Bacteria;p__Desulfobacterota;c__Desulfobacteria;o__Desulfatiglandales;f__HGW-15;g__DSXZ01	Bacteria;Desulfobacterota;Desulfobacteria;Desulfatiglandales	CspA family cold shock protein		COG1278	COG1278	pfam00313			KO:K03704	SM00357	Bacteria;Proteobacteria;Deltaproteobacteria;Syntrophobacterales;Syntrophorhabdaceae;Syntrophorhabdus;Syntrophorhabdus aromaticivorans;Syntrophorhabdus aromaticivorans UI
Ga0393266_0002952_828_1424	Ga0393266_0002952	Desulfatiglandales01	d__Bacteria;p__Desulfobacterota;c__Desulfobacteria;o__Desulfatiglandales;f__HGW-15;g__DSXZ01	Bacteria;Desulfobacterota;Desulfobacteria;Desulfatiglandales	V/A-type H+-transporting ATPase subunit D		COG1394	COG1394	pfam01813	TIGR00309		KO:K02120		Bacteria;Proteobacteria;Deltaproteobacteria;Desulfarculales;Desulfarculaceae;Desulfarculus;Desulfarculus baarsii;Desulfarculus baarsii 2st14, DSM 2075
Ga0393266_0007011_289_2382	Ga0393266_0007011	Desulfatiglandales01	d__Bacteria;p__Desulfobacterota;c__Desulfobacteria;o__Desulfatiglandales;f__HGW-15;g__DSXZ01	Bacteria;Desulfobacterota;Desulfobacteria;Desulfatiglandales	membrane glycosyltransferase	EC:2.4.1.-	COG2943	COG2943	pfam00535		GT2	KO:K03669		Bacteria;Synergistetes;Synergistia;Synergistales;Synergistaceae;Aminiphilus;Aminiphilus circumscriptus;Aminiphilus circumscriptus DSM 16581
Ga0393266_0010935_2948_3187	Ga0393266_0010935	Desulfatiglandales01	d__Bacteria;p__Desulfobacterota;c__Desulfobacteria;o__Desulfatiglandales;f__HGW-15;g__DSXZ01	Bacteria;Desulfobacterota;Desulfobacteria;Desulfatiglandales	predicted RNase H-like HicB family nuclease		COG1598	COG1598	pfam15919
Ga0393266_0005205_4637_5419	Ga0393266_0005205	Desulfatiglandales01	d__Bacteria;p__Desulfobacterota;c__Desulfobacteria;o__Desulfatiglandales;f__HGW-15;g__DSXZ01	Bacteria;Desulfobacterota;Desulfobacteria;Desulfatiglandales			COG3900	COG3900	pfam09865					Bacteria;Proteobacteria;Deltaproteobacteria;unclassified Deltaproteobacteria;unclassified Deltaproteobacteria;unclassified Deltaproteobacteria;delta proteobacterium NaphS2;delta proteobacterium NaphS2
Ga0393266_0003134_4396_6420	Ga0393266_0003134	Desulfatiglandales01	d__Bacteria;p__Desulfobacterota;c__Desulfobacteria;o__Desulfatiglandales;f__HGW-15;g__DSXZ01	Bacteria;Desulfobacterota;Desulfobacteria;Desulfatiglandales	enoyl-CoA hydratase/3-hydroxyacyl-CoA dehydrogenase	EC:1.1.1.35 | EC:4.2.1.17	COG1250 | COG1250	COG1024	pfam02737 | pfam00378			KO:K15016		Bacteria;Proteobacteria;Deltaproteobacteria;Desulfarculales;Desulfarculaceae;Desulfocarbo;Desulfocarbo indianensis;Desulfocarbo indianensis SCBM
Ga0393266_0020595_678_1061	Ga0393266_0020595	Desulfatiglandales01	d__Bacteria;p__Desulfobacterota;c__Desulfobacteria;o__Desulfatiglandales;f__HGW-15;g__DSXZ01	Bacteria;Desulfobacterota;Desulfobacteria;Desulfatiglandales	branched-chain amino acid transport system substrate-binding protein			COG0683				KO:K01999		Bacteria;Proteobacteria;Deltaproteobacteria;Desulfobacterales;Desulfobacteraceae;Desulfatitalea;Desulfatitalea tepidiphila;Desulfatitalea tepidiphila S28bF
Ga0393266_0006155_1429_1956	Ga0393266_0006155	Desulfatiglandales01	d__Bacteria;p__Desulfobacterota;c__Desulfobacteria;o__Desulfatiglandales;f__HGW-15;g__DSXZ01	Bacteria;Desulfobacterota;Desulfobacteria;Desulfatiglandales	TRAP-type C4-dicarboxylate transport system permease small subunit		COG3090	COG3090	pfam04290					Bacteria;Proteobacteria;Deltaproteobacteria;Desulfobacterales;Desulfobacteraceae;Desulfatiglans;Desulfatiglans anilini;Desulfatiglans anilini DSM 4660
Ga0393266_0020595_20_706	Ga0393266_0020595	Desulfatiglandales01	d__Bacteria;p__Desulfobacterota;c__Desulfobacteria;o__Desulfatiglandales;f__HGW-15;g__DSXZ01	Bacteria;Desulfobacterota;Desulfobacteria;Desulfatiglandales				COG0683	pfam13458					Bacteria;Proteobacteria;Deltaproteobacteria;Desulfobacterales;Desulfobacteraceae;Desulfatitalea;Desulfatitalea tepidiphila;Desulfatitalea tepidiphila S28bF
Ga0393266_0003999_4302_5183	Ga0393266_0003999	Desulfatiglandales01	d__Bacteria;p__Desulfobacterota;c__Desulfobacteria;o__Desulfatiglandales;f__HGW-15;g__DSXZ01	Bacteria;Desulfobacterota;Desulfobacteria;Desulfatiglandales	heterodisulfide reductase subunit B	EC:1.8.98.1	COG2048	COG2048	pfam02754 | pfam02754	TIGR03288		KO:K03389		Bacteria;Proteobacteria;Deltaproteobacteria;unclassified Deltaproteobacteria;unclassified Deltaproteobacteria;unclassified Deltaproteobacteria;delta proteobacterium NaphS2;delta proteobacterium NaphS2
Ga0393266_0000669_12743_13045	Ga0393266_0000669	Desulfatiglandales01	d__Bacteria;p__Desulfobacterota;c__Desulfobacteria;o__Desulfatiglandales;f__HGW-15;g__DSXZ01	Bacteria;Desulfobacterota;Desulfobacteria;Desulfatiglandales	addiction module HigA family antidote		COG3093	COG3093	pfam01381	TIGR02607			SM00530	Bacteria;Proteobacteria;Deltaproteobacteria;Desulfobacterales;Desulfobacteraceae;Desulfobacter;Desulfobacter postgatei;Desulfobacter postgatei 2ac9
Ga0393266_0001520_2169_5234	Ga0393266_0001520	Desulfatiglandales01	d__Bacteria;p__Desulfobacterota;c__Desulfobacteria;o__Desulfatiglandales;f__HGW-15;g__DSXZ01	Bacteria;Desulfobacterota;Desulfobacteria;Desulfatiglandales	WD40 repeat protein		COG2319 | COG2319	COG3391	pfam00656 | pfam00400				SM00320 | SM00320 | SM00320 | SM00320 | SM00320	Bacteria;Nitrospirae;Nitrospira;Nitrospirales;Nitrospiraceae;Thermodesulfovibrio;Thermodesulfovibrio thiophilus;Thermodesulfovibrio thiophilus DSM 17215
Ga0393266_0004718_3_362	Ga0393266_0004718	Desulfatiglandales01	d__Bacteria;p__Desulfobacterota;c__Desulfobacteria;o__Desulfatiglandales;f__HGW-15;g__DSXZ01	Bacteria;Desulfobacterota;Desulfobacteria;Desulfatiglandales	GTP-binding protein		COG0218	COG0218	pfam01926	TIGR03598		KO:K03978		Bacteria;Proteobacteria;Deltaproteobacteria;Desulfobacterales;Desulfobacteraceae;Desulfatiglans;Desulfatiglans anilini;Desulfatiglans anilini DSM 4660
Ga0393266_0025166_849_1496	Ga0393266_0025166	Desulfatiglandales01	d__Bacteria;p__Desulfobacterota;c__Desulfobacteria;o__Desulfatiglandales;f__HGW-15;g__DSXZ01	Bacteria;Desulfobacterota;Desulfobacteria;Desulfatiglandales	cytoskeletal protein CcmA (bactofilin family)		COG1664	COG1664	pfam04519 | pfam13715					Bacteria;Proteobacteria;Deltaproteobacteria;Myxococcales;Archangiaceae;Cystobacter;Cystobacter ferrugineus;Cystobacter ferrugineus Cbfe23
Ga0393266_0017204_1900_3087	Ga0393266_0017204	Desulfatiglandales01	d__Bacteria;p__Desulfobacterota;c__Desulfobacteria;o__Desulfatiglandales;f__HGW-15;g__DSXZ01	Bacteria;Desulfobacterota;Desulfobacteria;Desulfatiglandales	23S rRNA (cytosine1962-C5)-methyltransferase	EC:2.1.1.191	COG1092	COG1092	pfam10672			KO:K06969	SM00359	Bacteria;Marinimicrobia;unclassified Marinimicrobia;unclassified Marinimicrobia;unclassified Marinimicrobia;unclassified Marinimicrobia;unclassified Marinimicrobia;Marinimicrobia bacterium JGI 0000039-E15 (contamination screened)
Ga0393266_0025166_2_208	Ga0393266_0025166	Desulfatiglandales01	d__Bacteria;p__Desulfobacterota;c__Desulfobacteria;o__Desulfatiglandales;f__HGW-15;g__DSXZ01	Bacteria;Desulfobacterota;Desulfobacteria;Desulfatiglandales	MFS family permease		COG0477	COG2271						Bacteria;Proteobacteria;Deltaproteobacteria;Syntrophobacterales;Syntrophaceae;Desulfomonile;Desulfomonile tiedjei;Desulfomonile tiedjei DCB-1, DSM 6799
Ga0393266_0013854_2_628	Ga0393266_0013854	Desulfatiglandales01	d__Bacteria;p__Desulfobacterota;c__Desulfobacteria;o__Desulfatiglandales;f__HGW-15;g__DSXZ01	Bacteria;Desulfobacterota;Desulfobacteria;Desulfatiglandales	signal recognition particle subunit SRP54		COG0541	COG0541	pfam00448 | pfam02881			KO:K03106	SM00963 | SM00382	Bacteria;Proteobacteria;Deltaproteobacteria;unclassified Deltaproteobacteria;unclassified Deltaproteobacteria;unclassified Deltaproteobacteria;delta proteobacterium NaphS2;delta proteobacterium NaphS2
Ga0393266_0007013_3602_4918	Ga0393266_0007013	Desulfatiglandales01	d__Bacteria;p__Desulfobacterota;c__Desulfobacteria;o__Desulfatiglandales;f__HGW-15;g__DSXZ01	Bacteria;Desulfobacterota;Desulfobacteria;Desulfatiglandales	UDP-N-acetyl-D-galactosamine dehydrogenase	EC:1.1.1.-	COG0677	COG0677	pfam03721 | pfam00984 | pfam03720	TIGR03026		KO:K02474	SM00984	Bacteria;Proteobacteria;Deltaproteobacteria;Desulfobacterales;Desulfobacteraceae;Desulfospira;Desulfospira joergensenii;Desulfospira joergensenii DSM 10085
Ga0393266_0002052_4403_6277	Ga0393266_0002052	Desulfatiglandales01	d__Bacteria;p__Desulfobacterota;c__Desulfobacteria;o__Desulfatiglandales;f__HGW-15;g__DSXZ01	Bacteria;Desulfobacterota;Desulfobacteria;Desulfatiglandales				COG0210	pfam13361 | pfam13245 | pfam08378				SM00382	Bacteria;Proteobacteria;Deltaproteobacteria;unclassified Deltaproteobacteria;unclassified Deltaproteobacteria;Deferrisoma;Deferrisoma camini;Deferrisoma camini S3R1
Ga0393266_0011237_3854_4051	Ga0393266_0011237	Desulfatiglandales01	d__Bacteria;p__Desulfobacterota;c__Desulfobacteria;o__Desulfatiglandales;f__HGW-15;g__DSXZ01	Bacteria;Desulfobacterota;Desulfobacteria;Desulfatiglandales
Ga0393266_0001775_4824_5744	Ga0393266_0001775	Desulfatiglandales01	d__Bacteria;p__Desulfobacterota;c__Desulfobacteria;o__Desulfatiglandales;f__HGW-15;g__DSXZ01	Bacteria;Desulfobacterota;Desulfobacteria;Desulfatiglandales	ABC-type dipeptide/oligopeptide/nickel transport system permease component		COG0601	COG0601	pfam00528					Bacteria;Proteobacteria;Deltaproteobacteria;Desulfarculales;Desulfarculaceae;Dethiosulfatarculus;Dethiosulfatarculus sandiegensis;Dethiosulfatarculus sandiegensis SPR
Ga0393266_0002264_1323_1934	Ga0393266_0002264	Desulfatiglandales01	d__Bacteria;p__Desulfobacterota;c__Desulfobacteria;o__Desulfatiglandales;f__HGW-15;g__DSXZ01	Bacteria;Desulfobacterota;Desulfobacteria;Desulfatiglandales	formylmethanofuran dehydrogenase subunit E	EC:1.2.99.5	COG2191	COG2191	pfam02663			KO:K11261		Bacteria;Proteobacteria;Deltaproteobacteria;Desulfobacterales;Desulfobacteraceae;Desulfatitalea;Desulfatitalea tepidiphila;Desulfatitalea tepidiphila S28bF
Ga0393266_0002931_5552_7198	Ga0393266_0002931	Desulfatiglandales01	d__Bacteria;p__Desulfobacterota;c__Desulfobacteria;o__Desulfatiglandales;f__HGW-15;g__DSXZ01	Bacteria;Desulfobacterota;Desulfobacteria;Desulfatiglandales	YidC/Oxa1 family membrane protein insertase		COG0706	COG0706	pfam02096 | pfam14849 | pfam00558	TIGR03592 | TIGR03593		KO:K03217		Bacteria;Proteobacteria;Deltaproteobacteria;unclassified Deltaproteobacteria;unclassified Deltaproteobacteria;unclassified Deltaproteobacteria;delta proteobacterium NaphS2;delta proteobacterium NaphS2
Ga0393266_0007961_2618_3115	Ga0393266_0007961	Desulfatiglandales01	d__Bacteria;p__Desulfobacterota;c__Desulfobacteria;o__Desulfatiglandales;f__HGW-15;g__DSXZ01	Bacteria;Desulfobacterota;Desulfobacteria;Desulfatiglandales	small subunit ribosomal protein S5		COG0098	COG0098	pfam03719 | pfam00333	TIGR01021		KO:K02988		Bacteria;Proteobacteria;Deltaproteobacteria;Desulfobacterales;Desulfobulbaceae;Desulfopila;Desulfopila aestuarii;Desulfopila aestuarii DSM 18488
Ga0393266_0022199_1405_2223	Ga0393266_0022199	Desulfatiglandales01	d__Bacteria;p__Desulfobacterota;c__Desulfobacteria;o__Desulfatiglandales;f__HGW-15;g__DSXZ01	Bacteria;Desulfobacterota;Desulfobacteria;Desulfatiglandales				296GG						Bacteria;Proteobacteria;Deltaproteobacteria;unclassified Deltaproteobacteria;unclassified Deltaproteobacteria;unclassified Deltaproteobacteria;delta proteobacterium NaphS2;delta proteobacterium NaphS2
Ga0393266_0004643_4370_4657	Ga0393266_0004643	Desulfatiglandales01	d__Bacteria;p__Desulfobacterota;c__Desulfobacteria;o__Desulfatiglandales;f__HGW-15;g__DSXZ01	Bacteria;Desulfobacterota;Desulfobacteria;Desulfatiglandales
Ga0393266_0001906_3711_4523	Ga0393266_0001906	Desulfatiglandales01	d__Bacteria;p__Desulfobacterota;c__Desulfobacteria;o__Desulfatiglandales;f__HGW-15;g__DSXZ01	Bacteria;Desulfobacterota;Desulfobacteria;Desulfatiglandales	protein phosphatase	EC:3.1.3.16	COG0631	COG0631	pfam13672			KO:K01090	SM00331	Bacteria;Proteobacteria;Deltaproteobacteria;Desulfobacterales;Desulfobacteraceae;Desulfatibacillum;Desulfatibacillum alkenivorans;Desulfatibacillum alkenivorans DSM 16219
Ga0393266_0004877_339_2549	Ga0393266_0004877	Desulfatiglandales01	d__Bacteria;p__Desulfobacterota;c__Desulfobacteria;o__Desulfatiglandales;f__HGW-15;g__DSXZ01	Bacteria;Desulfobacterota;Desulfobacteria;Desulfatiglandales	LPS-assembly protein		COG1452 | COG1452	COG1452	pfam04453 | pfam03968			KO:K04744		Bacteria;Proteobacteria;Deltaproteobacteria;Desulfobacterales;Desulfobacteraceae;Desulfatiglans;Desulfatiglans anilini;Desulfatiglans anilini DSM 4660
Ga0393266_0015860_324_1028	Ga0393266_0015860	Desulfatiglandales01	d__Bacteria;p__Desulfobacterota;c__Desulfobacteria;o__Desulfatiglandales;f__HGW-15;g__DSXZ01	Bacteria;Desulfobacterota;Desulfobacteria;Desulfatiglandales	branched-chain amino acid transport system ATP-binding protein		COG0410	COG0410	pfam00005			KO:K01996	SM00382	Bacteria;Proteobacteria;Deltaproteobacteria;unclassified Deltaproteobacteria;unclassified Deltaproteobacteria;unclassified Deltaproteobacteria;delta proteobacterium NaphS2;delta proteobacterium NaphS2
Ga0393266_0001906_1819_2655	Ga0393266_0001906	Desulfatiglandales01	d__Bacteria;p__Desulfobacterota;c__Desulfobacteria;o__Desulfatiglandales;f__HGW-15;g__DSXZ01	Bacteria;Desulfobacterota;Desulfobacteria;Desulfatiglandales	16S rRNA (adenine1518-N6/adenine1519-N6)-dimethyltransferase	EC:2.1.1.182	COG0030	COG0030	pfam00398	TIGR00755		KO:K02528	SM00650	Bacteria;Proteobacteria;Deltaproteobacteria;unclassified Deltaproteobacteria;unclassified Deltaproteobacteria;unclassified Deltaproteobacteria;delta proteobacterium NaphS2;delta proteobacterium NaphS2
Ga0393266_0009877_2522_2794	Ga0393266_0009877	Desulfatiglandales01	d__Bacteria;p__Desulfobacterota;c__Desulfobacteria;o__Desulfatiglandales;f__HGW-15;g__DSXZ01	Bacteria;Desulfobacterota;Desulfobacteria;Desulfatiglandales	YgiT-type zinc finger domain-containing protein		COG1656	2DZQY		TIGR03831				Bacteria;Chloroflexi;Chloroflexia;Chloroflexales;Roseiflexaceae;Roseiflexus;Roseiflexus castenholzii;Roseiflexus castenholzii HLO8, DSM 13941
Ga0393266_0001258_2386_3165	Ga0393266_0001258	Desulfatiglandales01	d__Bacteria;p__Desulfobacterota;c__Desulfobacteria;o__Desulfatiglandales;f__HGW-15;g__DSXZ01	Bacteria;Desulfobacterota;Desulfobacteria;Desulfatiglandales	iron complex transport system ATP-binding protein	EC:3.6.3.34	COG1120	COG1120	pfam00005			KO:K02013	SM00382	Bacteria;Proteobacteria;Deltaproteobacteria;Desulfobacterales;Desulfobacteraceae;Desulfatiglans;Desulfatiglans anilini;Desulfatiglans anilini DSM 4660
Ga0393266_0017836_1655_1759	Ga0393266_0017836	Desulfatiglandales01	d__Bacteria;p__Desulfobacterota;c__Desulfobacteria;o__Desulfatiglandales;f__HGW-15;g__DSXZ01	Bacteria;Desulfobacterota;Desulfobacteria;Desulfatiglandales
Ga0393266_0002794_6518_7135	Ga0393266_0002794	Desulfatiglandales01	d__Bacteria;p__Desulfobacterota;c__Desulfobacteria;o__Desulfatiglandales;f__HGW-15;g__DSXZ01	Bacteria;Desulfobacterota;Desulfobacteria;Desulfatiglandales	23S rRNA (uridine2552-2'-O)-methyltransferase	EC:2.1.1.166	COG0293	COG0293	pfam01728	TIGR00438		KO:K02427		Bacteria;Proteobacteria;Deltaproteobacteria;Desulfobacterales;Desulfobacteraceae;Desulfatiglans;Desulfatiglans anilini;Desulfatiglans anilini DSM 4660
Ga0393266_0016695_1516_1626	Ga0393266_0016695	Desulfatiglandales01	d__Bacteria;p__Desulfobacterota;c__Desulfobacteria;o__Desulfatiglandales;f__HGW-15;g__DSXZ01	Bacteria;Desulfobacterota;Desulfobacteria;Desulfatiglandales
Ga0393266_0005547_4130_4357	Ga0393266_0005547	Desulfatiglandales01	d__Bacteria;p__Desulfobacterota;c__Desulfobacteria;o__Desulfatiglandales;f__HGW-15;g__DSXZ01	Bacteria;Desulfobacterota;Desulfobacteria;Desulfatiglandales				28VM3						Bacteria;Calescamantes;unclassified Calescamantes;unclassified Calescamantes;unclassified Calescamantes;unclassified Calescamantes;unclassified Calescamantes;Calescamantes bacterium JGI 0000106-M22 (contamination screened)
Ga0393266_0001879_285_815	Ga0393266_0001879	Desulfatiglandales01	d__Bacteria;p__Desulfobacterota;c__Desulfobacteria;o__Desulfatiglandales;f__HGW-15;g__DSXZ01	Bacteria;Desulfobacterota;Desulfobacteria;Desulfatiglandales				COG2890	pfam03848					Bacteria;Proteobacteria;Deltaproteobacteria;Syntrophobacterales;Syntrophaceae;Syntrophus;Syntrophus gentianae;Syntrophus gentianae DSM 8423
Ga0393266_0004061_2374_2667	Ga0393266_0004061	Desulfatiglandales01	d__Bacteria;p__Desulfobacterota;c__Desulfobacteria;o__Desulfatiglandales;f__HGW-15;g__DSXZ01	Bacteria;Desulfobacterota;Desulfobacteria;Desulfatiglandales	ethanolamine utilization protein EutM		COG4577	COG4577	pfam00936			KO:K04027	SM00877	Bacteria;Actinobacteria;Actinobacteria;Pseudonocardiales;Pseudonocardiaceae;Pseudonocardia;Pseudonocardia endophytica;Pseudonocardia endophytica DSM 44969
Ga0393266_0004061_5690_6376	Ga0393266_0004061	Desulfatiglandales01	d__Bacteria;p__Desulfobacterota;c__Desulfobacteria;o__Desulfatiglandales;f__HGW-15;g__DSXZ01	Bacteria;Desulfobacterota;Desulfobacteria;Desulfatiglandales					pfam07238					Bacteria;Proteobacteria;Deltaproteobacteria;Desulfobacterales;Desulfobacteraceae;Desulfatitalea;Desulfatitalea tepidiphila;Desulfatitalea tepidiphila S28bF
Ga0393266_0000604_12508_12879	Ga0393266_0000604	Desulfatiglandales01	d__Bacteria;p__Desulfobacterota;c__Desulfobacteria;o__Desulfatiglandales;f__HGW-15;g__DSXZ01	Bacteria;Desulfobacterota;Desulfobacteria;Desulfatiglandales	6-pyruvoyltetrahydropterin/6-carboxytetrahydropterin synthase	EC:4.1.2.50 | EC:4.2.3.12	COG0720	COG0720	pfam01242	TIGR03367		KO:K01737		Bacteria;Proteobacteria;Deltaproteobacteria;Desulfobacterales;Desulfobacteraceae;Desulfatiglans;Desulfatiglans anilini;Desulfatiglans anilini DSM 4660
Ga0393266_0004499_1185_2762	Ga0393266_0004499	Desulfatiglandales01	d__Bacteria;p__Desulfobacterota;c__Desulfobacteria;o__Desulfatiglandales;f__HGW-15;g__DSXZ01	Bacteria;Desulfobacterota;Desulfobacteria;Desulfatiglandales	nicotinate phosphoribosyltransferase	EC:6.3.4.21	COG1488	COG1488	pfam04095	TIGR01513		KO:K00763		Bacteria;Proteobacteria;Deltaproteobacteria;Syntrophobacterales;Syntrophaceae;Desulfomonile;Desulfomonile tiedjei;Desulfomonile tiedjei DCB-1, DSM 6799
Ga0393266_0000367_11714_12934	Ga0393266_0000367	Desulfatiglandales01	d__Bacteria;p__Desulfobacterota;c__Desulfobacteria;o__Desulfatiglandales;f__HGW-15;g__DSXZ01	Bacteria;Desulfobacterota;Desulfobacteria;Desulfatiglandales	cytosine deaminase	EC:3.5.4.1	COG0402	COG0402	pfam07969			KO:K01485		Bacteria;Synergistetes;Synergistia;Synergistales;Synergistaceae;Aminivibrio;Aminivibrio pyruvatiphilus;Aminivibrio pyruvatiphilus DSM 25964
Ga0393266_0001734_1133_1801	Ga0393266_0001734	Desulfatiglandales01	d__Bacteria;p__Desulfobacterota;c__Desulfobacteria;o__Desulfatiglandales;f__HGW-15;g__DSXZ01	Bacteria;Desulfobacterota;Desulfobacteria;Desulfatiglandales	uncharacterized 2Fe-2S/4Fe-4S cluster protein (DUF4445 family)		COG3894	COG3894	pfam14574					Bacteria;Proteobacteria;Deltaproteobacteria;Desulfobacterales;Desulfobacteraceae;Desulfatiglans;Desulfatiglans anilini;Desulfatiglans anilini DSM 4660
Ga0393266_0000367_1118_2326	Ga0393266_0000367	Desulfatiglandales01	d__Bacteria;p__Desulfobacterota;c__Desulfobacteria;o__Desulfatiglandales;f__HGW-15;g__DSXZ01	Bacteria;Desulfobacterota;Desulfobacteria;Desulfatiglandales	3-oxoacyl-[acyl-carrier-protein] synthase II	EC:2.3.1.179	COG0304	COG0304	pfam00109 | pfam02801	TIGR03150		KO:K09458	SM00825 | SM00825 | SM00825 | SM00825	Bacteria;Proteobacteria;Deltaproteobacteria;Desulfobacterales;Desulfobacteraceae;Desulfatiglans;Desulfatiglans anilini;Desulfatiglans anilini DSM 4660
Ga0393266_0001083_37_1242	Ga0393266_0001083	Desulfatiglandales01	d__Bacteria;p__Desulfobacterota;c__Desulfobacteria;o__Desulfatiglandales;f__HGW-15;g__DSXZ01	Bacteria;Desulfobacterota;Desulfobacteria;Desulfatiglandales	mannose-6-phosphate isomerase	EC:5.3.1.8	COG1482	COG1482	pfam01238	TIGR00218		KO:K01809		Bacteria;Proteobacteria;Deltaproteobacteria;Desulfobacterales;Desulfobacteraceae;Desulfosarcina;Desulfosarcina sp. BuS5;Desulfosarcina sp. BuS5
Ga0393266_0001743_8566_8910	Ga0393266_0001743	Desulfatiglandales01	d__Bacteria;p__Desulfobacterota;c__Desulfobacteria;o__Desulfatiglandales;f__HGW-15;g__DSXZ01	Bacteria;Desulfobacterota;Desulfobacteria;Desulfatiglandales	large subunit ribosomal protein L19		COG0335	COG0335	pfam01245	TIGR01024		KO:K02884		Bacteria;Proteobacteria;Deltaproteobacteria;unclassified Deltaproteobacteria;unclassified Deltaproteobacteria;unclassified Deltaproteobacteria;delta proteobacterium NaphS2;delta proteobacterium NaphS2
Ga0393266_0001520_6555_6875	Ga0393266_0001520	Desulfatiglandales01	d__Bacteria;p__Desulfobacterota;c__Desulfobacteria;o__Desulfatiglandales;f__HGW-15;g__DSXZ01	Bacteria;Desulfobacterota;Desulfobacteria;Desulfatiglandales	uncharacterized protein with HEPN domain		COG2361	COG2361	pfam01934					Bacteria;Chlorobi;Chlorobia;Chlorobiales;Chlorobiaceae;Chlorobium;Chlorobium phaeobacteroides;Chlorobium phaeobacteroides BS1
Ga0393266_0000669_6725_7201	Ga0393266_0000669	Desulfatiglandales01	d__Bacteria;p__Desulfobacterota;c__Desulfobacteria;o__Desulfatiglandales;f__HGW-15;g__DSXZ01	Bacteria;Desulfobacterota;Desulfobacteria;Desulfatiglandales				COG3409	pfam01471					Bacteria;Firmicutes;Clostridia;Clostridiales;Clostridiaceae;Caloramator;Caloramator australicus;Caloramator australicus RC3
Ga0393266_0004718_4068_5102	Ga0393266_0004718	Desulfatiglandales01	d__Bacteria;p__Desulfobacterota;c__Desulfobacteria;o__Desulfatiglandales;f__HGW-15;g__DSXZ01	Bacteria;Desulfobacterota;Desulfobacteria;Desulfatiglandales	23S rRNA (adenine2503-C2)-methyltransferase	EC:2.1.1.192	COG0820	COG0820	pfam04055 | pfam13394	TIGR00048		KO:K06941		Bacteria;Proteobacteria;Deltaproteobacteria;Desulfobacterales;Desulfobacteraceae;Desulfatiglans;Desulfatiglans anilini;Desulfatiglans anilini DSM 4660
Ga0393266_0020595_2113_3057	Ga0393266_0020595	Desulfatiglandales01	d__Bacteria;p__Desulfobacterota;c__Desulfobacteria;o__Desulfatiglandales;f__HGW-15;g__DSXZ01	Bacteria;Desulfobacterota;Desulfobacteria;Desulfatiglandales	branched-chain amino acid transport system permease protein		COG4177	COG4177	pfam02653			KO:K01998		Bacteria;Proteobacteria;Deltaproteobacteria;Desulfobacterales;Desulfobacteraceae;Desulfatitalea;Desulfatitalea tepidiphila;Desulfatitalea tepidiphila S28bF
Ga0393266_0003999_2701_3543	Ga0393266_0003999	Desulfatiglandales01	d__Bacteria;p__Desulfobacterota;c__Desulfobacteria;o__Desulfatiglandales;f__HGW-15;g__DSXZ01	Bacteria;Desulfobacterota;Desulfobacteria;Desulfatiglandales	NAD(P)H-flavin reductase		COG0543	COG0543	pfam00175 | pfam10418 | pfam00970					Bacteria;Proteobacteria;Deltaproteobacteria;Desulfobacterales;Desulfobacteraceae;Desulfatiglans;Desulfatiglans anilini;Desulfatiglans anilini DSM 4660
Ga0393266_0001858_5603_8629	Ga0393266_0001858	Desulfatiglandales01	d__Bacteria;p__Desulfobacterota;c__Desulfobacteria;o__Desulfatiglandales;f__HGW-15;g__DSXZ01	Bacteria;Desulfobacterota;Desulfobacteria;Desulfatiglandales	NADH-quinone oxidoreductase subunit F	EC:1.6.5.3	COG1894 | COG0492 | COG3411	COG0493	pfam01512 | pfam10589 | pfam07992 | pfam14691 | pfam01257 | pfam10531			KO:K00335	SM00928	Bacteria;Proteobacteria;Deltaproteobacteria;Syntrophobacterales;Syntrophaceae;Smithella;Smithella sp. SCADC;Smithella sp. SCADC
Ga0393266_0000669_13284_14168	Ga0393266_0000669	Desulfatiglandales01	d__Bacteria;p__Desulfobacterota;c__Desulfobacteria;o__Desulfatiglandales;f__HGW-15;g__DSXZ01	Bacteria;Desulfobacterota;Desulfobacteria;Desulfatiglandales	pimeloyl-ACP methyl ester carboxylesterase		COG0596	COG2267	pfam00561 | pfam12146					Bacteria;Firmicutes;Negativicutes;Selenomonadales;Sporomusaceae;Sporomusa;Sporomusa ovata;Sporomusa ovata DSM 2662
Ga0393266_0005453_2957_4030	Ga0393266_0005453	Desulfatiglandales01	d__Bacteria;p__Desulfobacterota;c__Desulfobacteria;o__Desulfatiglandales;f__HGW-15;g__DSXZ01	Bacteria;Desulfobacterota;Desulfobacteria;Desulfatiglandales	GDP-L-fucose synthase	EC:1.1.1.271	COG0451 | COG0451	COG0451	pfam01370			KO:K02377		Bacteria;Spirochaetes;Spirochaetia;Spirochaetales;Spirochaetaceae;Alkalispirochaeta;Alkalispirochaeta odontotermitis;Alkalispirochaeta odontotermitis JC202
Ga0393266_0019309_3_431	Ga0393266_0019309	Desulfatiglandales01	d__Bacteria;p__Desulfobacterota;c__Desulfobacteria;o__Desulfatiglandales;f__HGW-15;g__DSXZ01	Bacteria;Desulfobacterota;Desulfobacteria;Desulfatiglandales	2-oxoglutarate ferredoxin oxidoreductase subunit alpha	EC:1.2.7.11 | EC:1.2.7.3	COG0674	COG0674	pfam17147			KO:K00174		Bacteria;Proteobacteria;Deltaproteobacteria;Syntrophobacterales;Syntrophaceae;Desulfomonile;Desulfomonile tiedjei;Desulfomonile tiedjei DCB-1, DSM 6799
Ga0393266_0000934_8590_9378	Ga0393266_0000934	Desulfatiglandales01	d__Bacteria;p__Desulfobacterota;c__Desulfobacteria;o__Desulfatiglandales;f__HGW-15;g__DSXZ01	Bacteria;Desulfobacterota;Desulfobacteria;Desulfatiglandales	8-oxo-dGTP pyrophosphatase MutT (NUDIX family)		COG0494	2F2II						Bacteria;Proteobacteria;Deltaproteobacteria;Desulfobacterales;Desulfobacteraceae;Desulfatiglans;Desulfatiglans anilini;Desulfatiglans anilini DSM 4660
Ga0393266_0000648_2747_3427	Ga0393266_0000648	Desulfatiglandales01	d__Bacteria;p__Desulfobacterota;c__Desulfobacteria;o__Desulfatiglandales;f__HGW-15;g__DSXZ01	Bacteria;Desulfobacterota;Desulfobacteria;Desulfatiglandales	large subunit ribosomal protein L10		COG0244	COG0244	pfam00466			KO:K02864		Bacteria;Proteobacteria;Deltaproteobacteria;Desulfobacterales;Desulfobacteraceae;Desulfatiglans;Desulfatiglans anilini;Desulfatiglans anilini DSM 4660
Ga0393266_0012625_2362_2517	Ga0393266_0012625	Desulfatiglandales01	d__Bacteria;p__Desulfobacterota;c__Desulfobacteria;o__Desulfatiglandales;f__HGW-15;g__DSXZ01	Bacteria;Desulfobacterota;Desulfobacteria;Desulfatiglandales
Ga0393266_0001126_2855_3931	Ga0393266_0001126	Desulfatiglandales01	d__Bacteria;p__Desulfobacterota;c__Desulfobacteria;o__Desulfatiglandales;f__HGW-15;g__DSXZ01	Bacteria;Desulfobacterota;Desulfobacteria;Desulfatiglandales	2-oxoglutarate ferredoxin oxidoreductase subunit alpha	EC:1.2.7.11 | EC:1.2.7.3	COG0674	COG0674	pfam01855 | pfam17147			KO:K00174		Bacteria;Proteobacteria;Deltaproteobacteria;unclassified Deltaproteobacteria;unclassified Deltaproteobacteria;unclassified Deltaproteobacteria;delta proteobacterium NaphS2;delta proteobacterium NaphS2
Ga0393266_0000744_467_811	Ga0393266_0000744	Desulfatiglandales01	d__Bacteria;p__Desulfobacterota;c__Desulfobacteria;o__Desulfatiglandales;f__HGW-15;g__DSXZ01	Bacteria;Desulfobacterota;Desulfobacteria;Desulfatiglandales	mRNA interferase MazF	EC:3.1.-	COG2337	COG2337	pfam02452			KO:K07171		Bacteria;Proteobacteria;Deltaproteobacteria;Desulfobacterales;Desulfobacteraceae;Candidatus Magnetomorum;Candidatus Magnetomorum sp. HK-1;Candidatus Magnetomorum sp. HK-1
Ga0393266_0001126_4181_4375	Ga0393266_0001126	Desulfatiglandales01	d__Bacteria;p__Desulfobacterota;c__Desulfobacteria;o__Desulfatiglandales;f__HGW-15;g__DSXZ01	Bacteria;Desulfobacterota;Desulfobacteria;Desulfatiglandales
Ga0393266_0004615_2482_3423	Ga0393266_0004615	Desulfatiglandales01	d__Bacteria;p__Desulfobacterota;c__Desulfobacteria;o__Desulfatiglandales;f__HGW-15;g__DSXZ01	Bacteria;Desulfobacterota;Desulfobacteria;Desulfatiglandales	3-oxoacyl-[acyl-carrier-protein] synthase-3	EC:2.3.1.180	COG0332	COG0332	pfam08541 | pfam08545	TIGR00747		KO:K00648		Bacteria;Proteobacteria;Deltaproteobacteria;Desulfobacterales;Desulfobacteraceae;Desulfatiglans;Desulfatiglans anilini;Desulfatiglans anilini DSM 4660
Ga0393266_0001493_10027_10113	Ga0393266_0001493	Desulfatiglandales01	d__Bacteria;p__Desulfobacterota;c__Desulfobacteria;o__Desulfatiglandales;f__HGW-15;g__DSXZ01	Bacteria;Desulfobacterota;Desulfobacteria;Desulfatiglandales
Ga0393266_0008968_2_946	Ga0393266_0008968	Desulfatiglandales01	d__Bacteria;p__Desulfobacterota;c__Desulfobacteria;o__Desulfatiglandales;f__HGW-15;g__DSXZ01	Bacteria;Desulfobacterota;Desulfobacteria;Desulfatiglandales	spore photoproduct lyase	EC:4.1.99.14	COG1533	COG1533				KO:K03716		Bacteria;Proteobacteria;Deltaproteobacteria;unclassified Deltaproteobacteria;unclassified Deltaproteobacteria;unclassified Deltaproteobacteria;delta proteobacterium NaphS2;delta proteobacterium NaphS2
Ga0393266_0003274_6007_7002	Ga0393266_0003274	Desulfatiglandales01	d__Bacteria;p__Desulfobacterota;c__Desulfobacteria;o__Desulfatiglandales;f__HGW-15;g__DSXZ01	Bacteria;Desulfobacterota;Desulfobacteria;Desulfatiglandales	simple sugar transport system substrate-binding protein		COG1744	COG1744	pfam02608			KO:K02058		Bacteria;Aquificae;Aquificae;Desulfurobacteriales;Desulfurobacteriaceae;Desulfurobacterium;Desulfurobacterium atlanticum;Desulfurobacterium atlanticum DSM 15668
Ga0393266_0004641_3544_4545	Ga0393266_0004641	Desulfatiglandales01	d__Bacteria;p__Desulfobacterota;c__Desulfobacteria;o__Desulfatiglandales;f__HGW-15;g__DSXZ01	Bacteria;Desulfobacterota;Desulfobacteria;Desulfatiglandales	peptidyl-prolyl cis-trans isomerase C	EC:5.2.1.8	COG0760	COG0760	pfam13616 | pfam13624			KO:K03769		Bacteria;Proteobacteria;Deltaproteobacteria;Desulfobacterales;Desulfobacteraceae;Desulfonema;Desulfonema limicola;Desulfonema limicola Jadebusen, DSM 2076
Ga0393266_0001573_9305_9895	Ga0393266_0001573	Desulfatiglandales01	d__Bacteria;p__Desulfobacterota;c__Desulfobacteria;o__Desulfatiglandales;f__HGW-15;g__DSXZ01	Bacteria;Desulfobacterota;Desulfobacteria;Desulfatiglandales	SulP family sulfate permease			COG0659	pfam16983			KO:K03321		Bacteria;Proteobacteria;Deltaproteobacteria;Desulfovibrionales;Desulfohalobiaceae;Desulfonatronovibrio;Desulfonatronovibrio hydrogenovorans;Desulfonatronovibrio hydrogenovorans DSM 9292
Ga0393266_0017308_63_281	Ga0393266_0017308	Desulfatiglandales01	d__Bacteria;p__Desulfobacterota;c__Desulfobacteria;o__Desulfatiglandales;f__HGW-15;g__DSXZ01	Bacteria;Desulfobacterota;Desulfobacteria;Desulfatiglandales	glutamate N-acetyltransferase/amino-acid N-acetyltransferase	EC:2.3.1.1 | EC:2.3.1.35	COG1364	COG1364	pfam01960			KO:K00620		Bacteria;Proteobacteria;Deltaproteobacteria;Desulfobacterales;Desulfobacteraceae;Desulfatiglans;Desulfatiglans anilini;Desulfatiglans anilini DSM 4660
Ga0393266_0001573_8843_9259	Ga0393266_0001573	Desulfatiglandales01	d__Bacteria;p__Desulfobacterota;c__Desulfobacteria;o__Desulfatiglandales;f__HGW-15;g__DSXZ01	Bacteria;Desulfobacterota;Desulfobacteria;Desulfatiglandales	zinc resistance-associated protein			COG3678	pfam13801			KO:K07803		Bacteria;Proteobacteria;Deltaproteobacteria;Desulfobacterales;Desulfobacteraceae;Desulfococcus;Desulfococcus oleovorans;Desulfococcus oleovorans Hxd3
Ga0393266_0004877_5252_5857	Ga0393266_0004877	Desulfatiglandales01	d__Bacteria;p__Desulfobacterota;c__Desulfobacteria;o__Desulfatiglandales;f__HGW-15;g__DSXZ01	Bacteria;Desulfobacterota;Desulfobacteria;Desulfatiglandales	recombination protein RecR		COG0353	COG0353	pfam13662 | pfam02132	TIGR00615		KO:K06187	SM00278	Bacteria;Proteobacteria;Deltaproteobacteria;unclassified Deltaproteobacteria;unclassified Deltaproteobacteria;unclassified Deltaproteobacteria;delta proteobacterium NaphS2;delta proteobacterium NaphS2
Ga0393266_0004877_2779_3882	Ga0393266_0004877	Desulfatiglandales01	d__Bacteria;p__Desulfobacterota;c__Desulfobacteria;o__Desulfatiglandales;f__HGW-15;g__DSXZ01	Bacteria;Desulfobacterota;Desulfobacteria;Desulfatiglandales	6-phosphofructokinase 1	EC:2.7.1.11	COG0205	COG0205	pfam00365			KO:K00850		Bacteria;Proteobacteria;Deltaproteobacteria;Desulfobacterales;Desulfobacteraceae;Desulfatiglans;Desulfatiglans anilini;Desulfatiglans anilini DSM 4660
Ga0393266_0003967_6152_6445	Ga0393266_0003967	Desulfatiglandales01	d__Bacteria;p__Desulfobacterota;c__Desulfobacteria;o__Desulfatiglandales;f__HGW-15;g__DSXZ01	Bacteria;Desulfobacterota;Desulfobacteria;Desulfatiglandales				COG2020						Bacteria;Proteobacteria;Deltaproteobacteria;Syntrophobacterales;Syntrophobacteraceae;Syntrophobacter;Syntrophobacter fumaroxidans;Syntrophobacter fumaroxidans MPOB
Ga0393266_0001258_3218_3835	Ga0393266_0001258	Desulfatiglandales01	d__Bacteria;p__Desulfobacterota;c__Desulfobacteria;o__Desulfatiglandales;f__HGW-15;g__DSXZ01	Bacteria;Desulfobacterota;Desulfobacteria;Desulfatiglandales	biopolymer transport protein ExbB		COG0811	COG0811	pfam01618			KO:K03561		Bacteria;Proteobacteria;Deltaproteobacteria;Desulfobacterales;Desulfobacteraceae;Desulfatiglans;Desulfatiglans anilini;Desulfatiglans anilini DSM 4660
Ga0393266_0011330_3329_3619	Ga0393266_0011330	Desulfatiglandales01	d__Bacteria;p__Desulfobacterota;c__Desulfobacteria;o__Desulfatiglandales;f__HGW-15;g__DSXZ01	Bacteria;Desulfobacterota;Desulfobacteria;Desulfatiglandales	1,4-alpha-glucan branching enzyme		COG0296	COG0296	pfam02922		CBM48(10-73)			Bacteria;Proteobacteria;Deltaproteobacteria;Desulfobacterales;Desulfobacteraceae;Desulfatirhabdium;Desulfatirhabdium butyrativorans;Desulfatirhabdium butyrativorans DSM 18734
Ga0393266_0001083_6618_7976	Ga0393266_0001083	Desulfatiglandales01	d__Bacteria;p__Desulfobacterota;c__Desulfobacteria;o__Desulfatiglandales;f__HGW-15;g__DSXZ01	Bacteria;Desulfobacterota;Desulfobacteria;Desulfatiglandales				COG1479	pfam03235					Bacteria;Proteobacteria;Gammaproteobacteria;Cellvibrionales;Porticoccaceae;Porticoccus;Porticoccus hydrocarbonoclasticus;Porticoccus hydrocarbonoclasticus MCTG13d
Ga0393266_0002891_5995_6339	Ga0393266_0002891	Desulfatiglandales01	d__Bacteria;p__Desulfobacterota;c__Desulfobacteria;o__Desulfatiglandales;f__HGW-15;g__DSXZ01	Bacteria;Desulfobacterota;Desulfobacteria;Desulfatiglandales
Ga0393266_0002613_5599_6156	Ga0393266_0002613	Desulfatiglandales01	d__Bacteria;p__Desulfobacterota;c__Desulfobacteria;o__Desulfatiglandales;f__HGW-15;g__DSXZ01	Bacteria;Desulfobacterota;Desulfobacteria;Desulfatiglandales	ribosome recycling factor		COG0233	COG0233	pfam01765	TIGR00496		KO:K02838		Bacteria;Proteobacteria;Deltaproteobacteria;Desulfobacterales;Desulfobacteraceae;Desulfatiglans;Desulfatiglans anilini;Desulfatiglans anilini DSM 4660
Ga0393266_0001258_6388_7422	Ga0393266_0001258	Desulfatiglandales01	d__Bacteria;p__Desulfobacterota;c__Desulfobacteria;o__Desulfatiglandales;f__HGW-15;g__DSXZ01	Bacteria;Desulfobacterota;Desulfobacteria;Desulfatiglandales	PAS domain S-box-containing protein		COG2202 | COG2202	COG3852	pfam13426 | pfam08448	TIGR00229 | TIGR00229			SM00091 | SM00091 | SM00086	Bacteria;Proteobacteria;Deltaproteobacteria;Desulfovibrionales;Desulfonatronaceae;Desulfonatronum;Desulfonatronum zhilinae;Desulfonatronum zhilinae Al915-01
Ga0393266_0013913_312_851	Ga0393266_0013913	Desulfatiglandales01	d__Bacteria;p__Desulfobacterota;c__Desulfobacteria;o__Desulfatiglandales;f__HGW-15;g__DSXZ01	Bacteria;Desulfobacterota;Desulfobacteria;Desulfatiglandales				2E9F1	pfam07331					Bacteria;Proteobacteria;Betaproteobacteria;unclassified Betaproteobacteria;unclassified Betaproteobacteria;unclassified Betaproteobacteria;uncultured beta proteobacterium;unclassified betaproteobacterium ENR4
Ga0393266_0007013_184_363	Ga0393266_0007013	Desulfatiglandales01	d__Bacteria;p__Desulfobacterota;c__Desulfobacteria;o__Desulfatiglandales;f__HGW-15;g__DSXZ01	Bacteria;Desulfobacterota;Desulfobacteria;Desulfatiglandales
Ga0393266_0001258_4980_5393	Ga0393266_0001258	Desulfatiglandales01	d__Bacteria;p__Desulfobacterota;c__Desulfobacteria;o__Desulfatiglandales;f__HGW-15;g__DSXZ01	Bacteria;Desulfobacterota;Desulfobacteria;Desulfatiglandales
Ga0393266_0001879_8675_9118	Ga0393266_0001879	Desulfatiglandales01	d__Bacteria;p__Desulfobacterota;c__Desulfobacteria;o__Desulfatiglandales;f__HGW-15;g__DSXZ01	Bacteria;Desulfobacterota;Desulfobacteria;Desulfatiglandales
Ga0393266_0000544_6193_6801	Ga0393266_0000544	Desulfatiglandales01	d__Bacteria;p__Desulfobacterota;c__Desulfobacteria;o__Desulfatiglandales;f__HGW-15;g__DSXZ01	Bacteria;Desulfobacterota;Desulfobacteria;Desulfatiglandales	rubrerythrin		COG1633 | COG1633	COG0607	pfam02915					Bacteria;Proteobacteria;Deltaproteobacteria;Desulfobacterales;Desulfobacteraceae;Desulfonema;Desulfonema limicola;Desulfonema limicola Jadebusen, DSM 2076
Ga0393266_0002891_1041_1583	Ga0393266_0002891	Desulfatiglandales01	d__Bacteria;p__Desulfobacterota;c__Desulfobacteria;o__Desulfatiglandales;f__HGW-15;g__DSXZ01	Bacteria;Desulfobacterota;Desulfobacteria;Desulfatiglandales	transcriptional regulator with XRE-family HTH domain		COG1396	COG1396	pfam01381 | pfam07883				SM00530	Bacteria;Proteobacteria;Deltaproteobacteria;Desulfarculales;Desulfarculaceae;Desulfocarbo;Desulfocarbo indianensis;Desulfocarbo indianensis SCBM
Ga0393266_0017836_687_1115	Ga0393266_0017836	Desulfatiglandales01	d__Bacteria;p__Desulfobacterota;c__Desulfobacteria;o__Desulfatiglandales;f__HGW-15;g__DSXZ01	Bacteria;Desulfobacterota;Desulfobacteria;Desulfatiglandales	large subunit ribosomal protein L13		COG0102	COG0102	pfam00572	TIGR01066		KO:K02871		Bacteria;Proteobacteria;Deltaproteobacteria;Desulfobacterales;Desulfobacteraceae;Desulfatiglans;Desulfatiglans anilini;Desulfatiglans anilini DSM 4660
Ga0393266_0001743_1216_2079	Ga0393266_0001743	Desulfatiglandales01	d__Bacteria;p__Desulfobacterota;c__Desulfobacteria;o__Desulfatiglandales;f__HGW-15;g__DSXZ01	Bacteria;Desulfobacterota;Desulfobacteria;Desulfatiglandales	predicted nucleotidyltransferase		COG4849	COG4849						Bacteria;Proteobacteria;Gammaproteobacteria;Methylococcales;Methylococcaceae;Methylomonas;Methylomonas methanica;Methylomonas methanica MC09
Ga0393266_0007306_25_915	Ga0393266_0007306	Desulfatiglandales01	d__Bacteria;p__Desulfobacterota;c__Desulfobacteria;o__Desulfatiglandales;f__HGW-15;g__DSXZ01	Bacteria;Desulfobacterota;Desulfobacteria;Desulfatiglandales	predicted nuclease of restriction endonuclease-like (RecB) superfamily		COG4804	COG4804	pfam06250					Bacteria;Planctomycetes;Planctomycetia;Planctomycetales;Isosphaeraceae;Singulisphaera;Singulisphaera sp. GP187;Singulisphaera sp. GP187
Ga0393266_0007306_3727_4140	Ga0393266_0007306	Desulfatiglandales01	d__Bacteria;p__Desulfobacterota;c__Desulfobacteria;o__Desulfatiglandales;f__HGW-15;g__DSXZ01	Bacteria;Desulfobacterota;Desulfobacteria;Desulfatiglandales	bifunctional non-homologous end joining protein LigD	EC:6.5.1.1		COG1793	pfam13298	TIGR02777		KO:K01971		Bacteria;Verrucomicrobia;Methylacidiphilae;Methylacidiphilales;Methylacidiphilaceae;Methylacidiphilum;Methylacidiphilum infernorum;Methylacidiphilum infernorum V4
Ga0393266_0003134_6587_7144	Ga0393266_0003134	Desulfatiglandales01	d__Bacteria;p__Desulfobacterota;c__Desulfobacteria;o__Desulfatiglandales;f__HGW-15;g__DSXZ01	Bacteria;Desulfobacterota;Desulfobacteria;Desulfatiglandales	N-methylhydantoinase B	EC:3.5.2.14	COG0146	COG0146	pfam02538			KO:K01474		Bacteria;Proteobacteria;Deltaproteobacteria;unclassified Deltaproteobacteria;unclassified Deltaproteobacteria;unclassified Deltaproteobacteria;delta proteobacterium NaphS2;delta proteobacterium NaphS2
Ga0393266_0023283_196_906	Ga0393266_0023283	Desulfatiglandales01	d__Bacteria;p__Desulfobacterota;c__Desulfobacteria;o__Desulfatiglandales;f__HGW-15;g__DSXZ01	Bacteria;Desulfobacterota;Desulfobacteria;Desulfatiglandales
Ga0393266_0004268_5256_5750	Ga0393266_0004268	Desulfatiglandales01	d__Bacteria;p__Desulfobacterota;c__Desulfobacteria;o__Desulfatiglandales;f__HGW-15;g__DSXZ01	Bacteria;Desulfobacterota;Desulfobacteria;Desulfatiglandales			COG2052	COG2052	pfam04025			KO:K09777		Bacteria;Firmicutes;Bacilli;Bacillales;Bacillaceae;Parageobacillus;Parageobacillus thermoglucosidasius;Parageobacillus thermoglucosidasius TM242
Ga0393266_0003195_4004_5665	Ga0393266_0003195	Desulfatiglandales01	d__Bacteria;p__Desulfobacterota;c__Desulfobacteria;o__Desulfatiglandales;f__HGW-15;g__DSXZ01	Bacteria;Desulfobacterota;Desulfobacteria;Desulfatiglandales	succinate dehydrogenase / fumarate reductase flavoprotein subunit	EC:1.3.5.1 | EC:1.3.5.4	COG1053	COG1053	pfam00890 | pfam02910	TIGR01816		KO:K00239		Bacteria;Planctomycetes;Candidatus Brocadiae;Candidatus Brocadiales;Candidatus Brocadiaceae;Candidatus Brocadia;Candidatus Brocadia sinica;Candidatus Brocadia sinica JPN1
Ga0393266_0000669_14370_14657	Ga0393266_0000669	Desulfatiglandales01	d__Bacteria;p__Desulfobacterota;c__Desulfobacteria;o__Desulfatiglandales;f__HGW-15;g__DSXZ01	Bacteria;Desulfobacterota;Desulfobacteria;Desulfatiglandales	uncharacterized membrane protein		COG2510		pfam00892
Ga0393266_0004268_3008_3238	Ga0393266_0004268	Desulfatiglandales01	d__Bacteria;p__Desulfobacterota;c__Desulfobacteria;o__Desulfatiglandales;f__HGW-15;g__DSXZ01	Bacteria;Desulfobacterota;Desulfobacteria;Desulfatiglandales
Ga0393266_0001859_1878_2732	Ga0393266_0001859	Desulfatiglandales01	d__Bacteria;p__Desulfobacterota;c__Desulfobacteria;o__Desulfatiglandales;f__HGW-15;g__DSXZ01	Bacteria;Desulfobacterota;Desulfobacteria;Desulfatiglandales	NAD(P)-dependent dehydrogenase (short-subunit alcohol dehydrogenase family)		COG1028	COG1028	pfam13561					Bacteria;Bacteroidetes;Sphingobacteriia;Sphingobacteriales;Sphingobacteriaceae;Pedobacter;Pedobacter tournemirensis;Pedobacter tournemirensis DSM 23085
Ga0393266_0012613_3126_3842	Ga0393266_0012613	Desulfatiglandales01	d__Bacteria;p__Desulfobacterota;c__Desulfobacteria;o__Desulfatiglandales;f__HGW-15;g__DSXZ01	Bacteria;Desulfobacterota;Desulfobacteria;Desulfatiglandales	recombination protein RecA		COG0468	COG0468	pfam00154	TIGR02012		KO:K03553	SM00382	Bacteria;Proteobacteria;Deltaproteobacteria;Desulfobacterales;Desulfobacteraceae;Desulfatiglans;Desulfatiglans anilini;Desulfatiglans anilini DSM 4660
Ga0393266_0007013_3_185	Ga0393266_0007013	Desulfatiglandales01	d__Bacteria;p__Desulfobacterota;c__Desulfobacteria;o__Desulfatiglandales;f__HGW-15;g__DSXZ01	Bacteria;Desulfobacterota;Desulfobacteria;Desulfatiglandales	UDPglucose 6-dehydrogenase	EC:1.1.1.22	COG1004	COG1004	pfam03721			KO:K00012		Bacteria;Proteobacteria;Deltaproteobacteria;Syntrophobacterales;Syntrophaceae;Syntrophus;Syntrophus gentianae;Syntrophus gentianae DSM 8423
Ga0393266_0000934_7490_8494	Ga0393266_0000934	Desulfatiglandales01	d__Bacteria;p__Desulfobacterota;c__Desulfobacteria;o__Desulfatiglandales;f__HGW-15;g__DSXZ01	Bacteria;Desulfobacterota;Desulfobacteria;Desulfatiglandales				COG4254	pfam04773					Bacteria;Dictyoglomi;Dictyoglomia;Dictyoglomales;Dictyoglomaceae;Dictyoglomus;Dictyoglomus turgidum;Dictyoglomus turgidum DSM 6724
Ga0393266_0000648_12800_14791	Ga0393266_0000648	Desulfatiglandales01	d__Bacteria;p__Desulfobacterota;c__Desulfobacteria;o__Desulfatiglandales;f__HGW-15;g__DSXZ01	Bacteria;Desulfobacterota;Desulfobacteria;Desulfatiglandales	DNA-directed RNA polymerase subunit beta	EC:2.7.7.6	COG0085	COG0085	pfam00562 | pfam04560	TIGR02013		KO:K03043		Bacteria;Proteobacteria;Deltaproteobacteria;Desulfobacterales;Desulfobacteraceae;Desulfatiglans;Desulfatiglans anilini;Desulfatiglans anilini DSM 4660
Ga0393266_0019309_519_1280	Ga0393266_0019309	Desulfatiglandales01	d__Bacteria;p__Desulfobacterota;c__Desulfobacteria;o__Desulfatiglandales;f__HGW-15;g__DSXZ01	Bacteria;Desulfobacterota;Desulfobacteria;Desulfatiglandales	2-oxoglutarate ferredoxin oxidoreductase subunit beta	EC:1.2.7.11 | EC:1.2.7.3	COG1013	COG1013	pfam02775			KO:K00175		Bacteria;Proteobacteria;Deltaproteobacteria;Syntrophobacterales;Syntrophaceae;Desulfomonile;Desulfomonile tiedjei;Desulfomonile tiedjei DCB-1, DSM 6799
Ga0393266_0011237_2079_3851	Ga0393266_0011237	Desulfatiglandales01	d__Bacteria;p__Desulfobacterota;c__Desulfobacteria;o__Desulfatiglandales;f__HGW-15;g__DSXZ01	Bacteria;Desulfobacterota;Desulfobacteria;Desulfatiglandales	tetratricopeptide (TPR) repeat protein		COG0457 | COG0457	COG0457	pfam13432 | pfam13414 | pfam14559 | pfam13432 | pfam13432 | pfam13181 | pfam13181 | pfam13181				SM00028 | SM00028 | SM00028 | SM00028 | SM00028 | SM00028 | SM00028 | SM00028 | SM00028 | SM00028	Bacteria;Proteobacteria;Deltaproteobacteria;unclassified Deltaproteobacteria;unclassified Deltaproteobacteria;unclassified Deltaproteobacteria;delta proteobacterium NaphS2;delta proteobacterium NaphS2
Ga0393266_0025443_9_320	Ga0393266_0025443	Desulfatiglandales01	d__Bacteria;p__Desulfobacterota;c__Desulfobacteria;o__Desulfatiglandales;f__HGW-15;g__DSXZ01	Bacteria;Desulfobacterota;Desulfobacteria;Desulfatiglandales				COG3041						Bacteria;Firmicutes;Clostridia;Clostridiales;Peptococcaceae;Desulfotomaculum;Desulfotomaculum ruminis;Desulfotomaculum ruminis DL, DSM 2154
Ga0393266_0008505_1_189	Ga0393266_0008505	Desulfatiglandales01	d__Bacteria;p__Desulfobacterota;c__Desulfobacteria;o__Desulfatiglandales;f__HGW-15;g__DSXZ01	Bacteria;Desulfobacterota;Desulfobacteria;Desulfatiglandales	translation initiation factor IF-3		COG0290	COG0290	pfam05198			KO:K02520		Bacteria;Proteobacteria;Deltaproteobacteria;Syntrophobacterales;Syntrophobacteraceae;Desulfacinum;Desulfacinum infernum;Desulfacinum infernum DSM 9756
Ga0393266_0004641_4770_5699	Ga0393266_0004641	Desulfatiglandales01	d__Bacteria;p__Desulfobacterota;c__Desulfobacteria;o__Desulfatiglandales;f__HGW-15;g__DSXZ01	Bacteria;Desulfobacterota;Desulfobacteria;Desulfatiglandales	uncharacterized protein (DUF362 family)		COG2006	COG2006	pfam04015					Bacteria;Proteobacteria;Deltaproteobacteria;Desulfobacterales;Desulfobacteraceae;Desulfatiglans;Desulfatiglans anilini;Desulfatiglans anilini DSM 4660
Ga0393266_0013976_2574_2702	Ga0393266_0013976	Desulfatiglandales01	d__Bacteria;p__Desulfobacterota;c__Desulfobacteria;o__Desulfatiglandales;f__HGW-15;g__DSXZ01	Bacteria;Desulfobacterota;Desulfobacteria;Desulfatiglandales
Ga0393266_0003274_3231_4271	Ga0393266_0003274	Desulfatiglandales01	d__Bacteria;p__Desulfobacterota;c__Desulfobacteria;o__Desulfatiglandales;f__HGW-15;g__DSXZ01	Bacteria;Desulfobacterota;Desulfobacteria;Desulfatiglandales	simple sugar transport system permease protein		COG4603	COG4603	pfam02653			KO:K02057		Bacteria;Proteobacteria;Deltaproteobacteria;Syntrophobacterales;Syntrophobacteraceae;Desulfacinum;Desulfacinum infernum;Desulfacinum infernum DSM 9756
Ga0393266_0000361_11714_12232	Ga0393266_0000361	Desulfatiglandales01	d__Bacteria;p__Desulfobacterota;c__Desulfobacteria;o__Desulfatiglandales;f__HGW-15;g__DSXZ01	Bacteria;Desulfobacterota;Desulfobacteria;Desulfatiglandales
Ga0393266_0009877_3089_4123	Ga0393266_0009877	Desulfatiglandales01	d__Bacteria;p__Desulfobacterota;c__Desulfobacteria;o__Desulfatiglandales;f__HGW-15;g__DSXZ01	Bacteria;Desulfobacterota;Desulfobacteria;Desulfatiglandales				arCOG09742						Bacteria;Proteobacteria;Deltaproteobacteria;Desulfobacterales;Desulfobacteraceae;Desulfatiglans;Desulfatiglans anilini;Desulfatiglans anilini DSM 4660
Ga0393266_0007961_3149_3517	Ga0393266_0007961	Desulfatiglandales01	d__Bacteria;p__Desulfobacterota;c__Desulfobacteria;o__Desulfatiglandales;f__HGW-15;g__DSXZ01	Bacteria;Desulfobacterota;Desulfobacteria;Desulfatiglandales	large subunit ribosomal protein L18		COG0256	COG0256	pfam00861	TIGR00060		KO:K02881		Bacteria;Proteobacteria;Deltaproteobacteria;Desulfobacterales;Desulfobacteraceae;Desulfatiglans;Desulfatiglans anilini;Desulfatiglans anilini DSM 4660
Ga0393266_0003274_856_1062	Ga0393266_0003274	Desulfatiglandales01	d__Bacteria;p__Desulfobacterota;c__Desulfobacteria;o__Desulfatiglandales;f__HGW-15;g__DSXZ01	Bacteria;Desulfobacterota;Desulfobacteria;Desulfatiglandales
Ga0393266_0007961_3_89	Ga0393266_0007961	Desulfatiglandales01	d__Bacteria;p__Desulfobacterota;c__Desulfobacteria;o__Desulfatiglandales;f__HGW-15;g__DSXZ01	Bacteria;Desulfobacterota;Desulfobacteria;Desulfatiglandales	small subunit ribosomal protein S13		COG0099	COG0099				KO:K02952		Bacteria;Actinobacteria;Actinobacteria;Pseudonocardiales;Pseudonocardiaceae;Saccharopolyspora;Saccharopolyspora lacisalsi;Saccharopolyspora lacisalsi DSM 45975
Ga0393266_0009210_3270_3542	Ga0393266_0009210	Desulfatiglandales01	d__Bacteria;p__Desulfobacterota;c__Desulfobacteria;o__Desulfatiglandales;f__HGW-15;g__DSXZ01	Bacteria;Desulfobacterota;Desulfobacteria;Desulfatiglandales	large subunit ribosomal protein L22		COG0091	COG0091	pfam00237	TIGR01044		KO:K02890		Bacteria;Proteobacteria;Deltaproteobacteria;Desulfobacterales;Desulfobacteraceae;Desulfatiglans;Desulfatiglans anilini;Desulfatiglans anilini DSM 4660
Ga0393266_0003194_6618_7097	Ga0393266_0003194	Desulfatiglandales01	d__Bacteria;p__Desulfobacterota;c__Desulfobacteria;o__Desulfatiglandales;f__HGW-15;g__DSXZ01	Bacteria;Desulfobacterota;Desulfobacteria;Desulfatiglandales	predicted PurR-regulated permease PerM		COG0628	COG0628	pfam01594					Bacteria;Proteobacteria;Gammaproteobacteria;Alteromonadales;Alteromonadaceae;Glaciecola;Glaciecola sp. 33A;Glaciecola sp. 33A
Ga0393266_0010935_3320_3574	Ga0393266_0010935	Desulfatiglandales01	d__Bacteria;p__Desulfobacterota;c__Desulfobacteria;o__Desulfatiglandales;f__HGW-15;g__DSXZ01	Bacteria;Desulfobacterota;Desulfobacteria;Desulfatiglandales	uncharacterized protein YuzE		COG5428	2DTPF	pfam10049					Bacteria;Planctomycetes;Candidatus Brocadiae;Candidatus Brocadiales;Candidatus Brocadiaceae;Candidatus Kuenenia;Candidatus Kuenenia stuttgartiensis;Candidatus Kuenenia stuttgartiensis MBR1
Ga0393266_0008389_18_1331	Ga0393266_0008389	Desulfatiglandales01	d__Bacteria;p__Desulfobacterota;c__Desulfobacteria;o__Desulfatiglandales;f__HGW-15;g__DSXZ01	Bacteria;Desulfobacterota;Desulfobacteria;Desulfatiglandales	aldehyde:ferredoxin oxidoreductase	EC:1.2.7.5	COG2414	COG2414	pfam01314 | pfam02730			KO:K03738		Bacteria;Proteobacteria;Deltaproteobacteria;Syntrophobacterales;Syntrophobacteraceae;Syntrophobacter;Syntrophobacter fumaroxidans;Syntrophobacter fumaroxidans MPOB
Ga0393266_0014177_2937_3635	Ga0393266_0014177	Desulfatiglandales01	d__Bacteria;p__Desulfobacterota;c__Desulfobacteria;o__Desulfatiglandales;f__HGW-15;g__DSXZ01	Bacteria;Desulfobacterota;Desulfobacteria;Desulfatiglandales	uncharacterized protein involved in exopolysaccharide biosynthesis		COG3206	COG0489	pfam02706					Bacteria;Marinimicrobia;unclassified Marinimicrobia;unclassified Marinimicrobia;unclassified Marinimicrobia;unclassified Marinimicrobia;unclassified Marinimicrobia;Marinimicrobia bacterium JGI 0000059-L03 (contamination screened)
Ga0393266_0003126_2009_3112	Ga0393266_0003126	Desulfatiglandales01	d__Bacteria;p__Desulfobacterota;c__Desulfobacteria;o__Desulfatiglandales;f__HGW-15;g__DSXZ01	Bacteria;Desulfobacterota;Desulfobacteria;Desulfatiglandales	iron(III) transport system ATP-binding protein	EC:3.6.3.30	COG3842	COG3842	pfam00005 | pfam08402	TIGR03265		KO:K02010	SM00382	Bacteria;Proteobacteria;Deltaproteobacteria;Desulfobacterales;Desulfobacteraceae;Desulfospira;Desulfospira joergensenii;Desulfospira joergensenii DSM 10085
Ga0393266_0004061_2074_2373	Ga0393266_0004061	Desulfatiglandales01	d__Bacteria;p__Desulfobacterota;c__Desulfobacteria;o__Desulfatiglandales;f__HGW-15;g__DSXZ01	Bacteria;Desulfobacterota;Desulfobacteria;Desulfatiglandales	ethanolamine utilization protein EutN		COG4576	COG4576	pfam03319			KO:K04028		Bacteria;Firmicutes;Clostridia;Clostridiales;Clostridiaceae;Clostridium;Clostridium uliginosum;Clostridium uliginosum DSM 12992
Ga0393266_0013811_1070_1534	Ga0393266_0013811	Desulfatiglandales01	d__Bacteria;p__Desulfobacterota;c__Desulfobacteria;o__Desulfatiglandales;f__HGW-15;g__DSXZ01	Bacteria;Desulfobacterota;Desulfobacteria;Desulfatiglandales	tRNA (cytidine/uridine-2'-O-)-methyltransferase	EC:2.1.1.207	COG0219	COG0219	pfam00588	TIGR00185		KO:K03216		Bacteria;Proteobacteria;Deltaproteobacteria;unclassified Deltaproteobacteria;unclassified Deltaproteobacteria;unclassified Deltaproteobacteria;delta proteobacterium NaphS2;delta proteobacterium NaphS2
Ga0393266_0000741_5963_6334	Ga0393266_0000741	Desulfatiglandales01	d__Bacteria;p__Desulfobacterota;c__Desulfobacteria;o__Desulfatiglandales;f__HGW-15;g__DSXZ01	Bacteria;Desulfobacterota;Desulfobacteria;Desulfatiglandales	Fe-S-cluster-containing hydrogenase component 2		COG1142	COG1142					SM00868	Bacteria;Proteobacteria;Deltaproteobacteria;Desulfobacterales;Desulfobacteraceae;Desulfosarcina;Desulfosarcina variabilis;Desulfosarcina variabilis Montpellier
Ga0393266_0000693_6948_9446	Ga0393266_0000693	Desulfatiglandales01	d__Bacteria;p__Desulfobacterota;c__Desulfobacteria;o__Desulfatiglandales;f__HGW-15;g__DSXZ01	Bacteria;Desulfobacterota;Desulfobacteria;Desulfatiglandales	ATP-dependent Lon protease	EC:3.4.21.53	COG1067	COG1067	pfam13654 | pfam05362	TIGR00764		KO:K01338		Bacteria;Proteobacteria;Deltaproteobacteria;Desulfobacterales;Desulfobacteraceae;Desulfatiglans;Desulfatiglans anilini;Desulfatiglans anilini DSM 4660
Ga0393266_0013470_1656_2816	Ga0393266_0013470	Desulfatiglandales01	d__Bacteria;p__Desulfobacterota;c__Desulfobacteria;o__Desulfatiglandales;f__HGW-15;g__DSXZ01	Bacteria;Desulfobacterota;Desulfobacteria;Desulfatiglandales	phenylglyoxylate dehydrogenase beta subunit	EC:1.2.1.58	COG1013 | COG1144	COG0446	pfam02775 | pfam13247			KO:K18356		Bacteria;Proteobacteria;Deltaproteobacteria;Desulfarculales;Desulfarculaceae;Desulfocarbo;Desulfocarbo indianensis;Desulfocarbo indianensis SCBM
Ga0393266_0000741_8463_9611	Ga0393266_0000741	Desulfatiglandales01	d__Bacteria;p__Desulfobacterota;c__Desulfobacteria;o__Desulfatiglandales;f__HGW-15;g__DSXZ01	Bacteria;Desulfobacterota;Desulfobacteria;Desulfatiglandales	alkylation response protein AidB-like acyl-CoA dehydrogenase		COG1960	COG1960	pfam00441 | pfam02771 | pfam02770					Bacteria;Proteobacteria;Deltaproteobacteria;unclassified Deltaproteobacteria;unclassified Deltaproteobacteria;unclassified Deltaproteobacteria;delta proteobacterium NaphS2;delta proteobacterium NaphS2
Ga0393266_0001879_2768_8113	Ga0393266_0001879	Desulfatiglandales01	d__Bacteria;p__Desulfobacterota;c__Desulfobacteria;o__Desulfatiglandales;f__HGW-15;g__DSXZ01	Bacteria;Desulfobacterota;Desulfobacteria;Desulfatiglandales	excinuclease ABC subunit A		COG0178 | COG0178 | COG0178	COG0178	pfam00005 | pfam00005	TIGR00630		KO:K03701	SM00382 | SM00382 | SM00382 | SM00382 | SM00382	Bacteria;Spirochaetes;Spirochaetia;Spirochaetales;Spirochaetaceae;Alkalispirochaeta;Alkalispirochaeta odontotermitis;Alkalispirochaeta odontotermitis JC202
Ga0393266_0001743_8920_9477	Ga0393266_0001743	Desulfatiglandales01	d__Bacteria;p__Desulfobacterota;c__Desulfobacteria;o__Desulfatiglandales;f__HGW-15;g__DSXZ01	Bacteria;Desulfobacterota;Desulfobacteria;Desulfatiglandales			COG4752	COG4752	pfam09936					Bacteria;Proteobacteria;Deltaproteobacteria;unclassified Deltaproteobacteria;unclassified Deltaproteobacteria;unclassified Deltaproteobacteria;delta proteobacterium NaphS2;delta proteobacterium NaphS2
Ga0393266_0003194_5347_6621	Ga0393266_0003194	Desulfatiglandales01	d__Bacteria;p__Desulfobacterota;c__Desulfobacteria;o__Desulfatiglandales;f__HGW-15;g__DSXZ01	Bacteria;Desulfobacterota;Desulfobacteria;Desulfatiglandales	multidrug efflux system outer membrane protein		COG1538	COG1538	pfam02321 | pfam02321	TIGR01845		KO:K18139		Bacteria;Proteobacteria;Deltaproteobacteria;Syntrophobacterales;Syntrophaceae;Syntrophus;Syntrophus gentianae;Syntrophus gentianae DSM 8423
Ga0393266_0000778_12557_12862	Ga0393266_0000778	Desulfatiglandales01	d__Bacteria;p__Desulfobacterota;c__Desulfobacteria;o__Desulfatiglandales;f__HGW-15;g__DSXZ01	Bacteria;Desulfobacterota;Desulfobacteria;Desulfatiglandales
Ga0393266_0005205_2558_3874	Ga0393266_0005205	Desulfatiglandales01	d__Bacteria;p__Desulfobacterota;c__Desulfobacteria;o__Desulfatiglandales;f__HGW-15;g__DSXZ01	Bacteria;Desulfobacterota;Desulfobacteria;Desulfatiglandales	long-chain fatty acid transport protein		COG2067	COG2067	pfam03349			KO:K06076		Bacteria;Proteobacteria;Deltaproteobacteria;unclassified Deltaproteobacteria;unclassified Deltaproteobacteria;unclassified Deltaproteobacteria;delta proteobacterium NaphS2;delta proteobacterium NaphS2
Ga0393266_0014615_423_1355	Ga0393266_0014615	Desulfatiglandales01	d__Bacteria;p__Desulfobacterota;c__Desulfobacteria;o__Desulfatiglandales;f__HGW-15;g__DSXZ01	Bacteria;Desulfobacterota;Desulfobacteria;Desulfatiglandales	integrase/recombinase XerC		COG4974	COG4974	pfam00589 | pfam02899	TIGR02224		KO:K03733		Bacteria;Proteobacteria;Deltaproteobacteria;Desulfobacterales;Desulfobacteraceae;Desulfatiglans;Desulfatiglans anilini;Desulfatiglans anilini DSM 4660
Ga0393266_0000778_38_1243	Ga0393266_0000778	Desulfatiglandales01	d__Bacteria;p__Desulfobacterota;c__Desulfobacteria;o__Desulfatiglandales;f__HGW-15;g__DSXZ01	Bacteria;Desulfobacterota;Desulfobacteria;Desulfatiglandales	8-amino-7-oxononanoate synthase		COG0156	COG0156	pfam00155	TIGR00858				Bacteria;Proteobacteria;Deltaproteobacteria;Desulfurellales;Desulfurellaceae;Hippea;Hippea alviniae;Hippea alviniae EP5-r, DSM 24586
Ga0393266_0005457_1510_1845	Ga0393266_0005457	Desulfatiglandales01	d__Bacteria;p__Desulfobacterota;c__Desulfobacteria;o__Desulfatiglandales;f__HGW-15;g__DSXZ01	Bacteria;Desulfobacterota;Desulfobacteria;Desulfatiglandales				2DS06						Bacteria;unclassified Bacteria;unclassified Bacteria;unclassified Bacteria;unclassified Bacteria;unclassified Bacteria;bacterium JGI 053;Gemm-3 bacterium JGI 053 (contamination screened)
Ga0393266_0000744_250_477	Ga0393266_0000744	Desulfatiglandales01	d__Bacteria;p__Desulfobacterota;c__Desulfobacteria;o__Desulfatiglandales;f__HGW-15;g__DSXZ01	Bacteria;Desulfobacterota;Desulfobacteria;Desulfatiglandales	metal-responsive CopG/Arc/MetJ family transcriptional regulator		COG0864
Ga0393266_0001520_157_267	Ga0393266_0001520	Desulfatiglandales01	d__Bacteria;p__Desulfobacterota;c__Desulfobacteria;o__Desulfatiglandales;f__HGW-15;g__DSXZ01	Bacteria;Desulfobacterota;Desulfobacteria;Desulfatiglandales
Ga0393266_0007013_2612_3046	Ga0393266_0007013	Desulfatiglandales01	d__Bacteria;p__Desulfobacterota;c__Desulfobacteria;o__Desulfatiglandales;f__HGW-15;g__DSXZ01	Bacteria;Desulfobacterota;Desulfobacteria;Desulfatiglandales	predicted nucleic acid-binding protein		COG1848	COG1848	pfam01850					Bacteria;Cyanobacteria;unclassified Cyanobacteria;Chroococcidiopsidales;Chroococcidiopsidaceae;Chroococcidiopsis;Chroococcidiopsis thermalis;Chroococcidiopsis thermalis PCC 7203
Ga0393266_0009679_136_333	Ga0393266_0009679	Desulfatiglandales01	d__Bacteria;p__Desulfobacterota;c__Desulfobacteria;o__Desulfatiglandales;f__HGW-15;g__DSXZ01	Bacteria;Desulfobacterota;Desulfobacteria;Desulfatiglandales
Ga0393266_0020588_2710_3057	Ga0393266_0020588	Desulfatiglandales01	d__Bacteria;p__Desulfobacterota;c__Desulfobacteria;o__Desulfatiglandales;f__HGW-15;g__DSXZ01	Bacteria;Desulfobacterota;Desulfobacteria;Desulfatiglandales				COG1848						Bacteria;Firmicutes;Clostridia;Thermoanaerobacterales;Thermoanaerobacteraceae;Moorella;Moorella thermoacetica;Moorella thermoacetica Y72
Ga0393266_0000648_3649_4353	Ga0393266_0000648	Desulfatiglandales01	d__Bacteria;p__Desulfobacterota;c__Desulfobacteria;o__Desulfatiglandales;f__HGW-15;g__DSXZ01	Bacteria;Desulfobacterota;Desulfobacteria;Desulfatiglandales	large subunit ribosomal protein L1		COG0081	COG0081	pfam00687	TIGR01169		KO:K02863		Bacteria;Proteobacteria;Deltaproteobacteria;Desulfobacterales;Desulfobacteraceae;Desulfatiglans;Desulfatiglans anilini;Desulfatiglans anilini DSM 4660
Ga0393266_0002754_4440_4898	Ga0393266_0002754	Desulfatiglandales01	d__Bacteria;p__Desulfobacterota;c__Desulfobacteria;o__Desulfatiglandales;f__HGW-15;g__DSXZ01	Bacteria;Desulfobacterota;Desulfobacteria;Desulfatiglandales	large subunit ribosomal protein L17		COG0203	COG0203	pfam01196	TIGR00059		KO:K02879		Bacteria;Proteobacteria;Deltaproteobacteria;Desulfobacterales;Desulfobacteraceae;Desulfatiglans;Desulfatiglans anilini;Desulfatiglans anilini DSM 4660
Ga0393266_0000935_3315_4922	Ga0393266_0000935	Desulfatiglandales01	d__Bacteria;p__Desulfobacterota;c__Desulfobacteria;o__Desulfatiglandales;f__HGW-15;g__DSXZ01	Bacteria;Desulfobacterota;Desulfobacteria;Desulfatiglandales	fumarate hydratase class I	EC:4.2.1.2	COG1951 | COG1838	COG1838	pfam05681 | pfam05683	TIGR00723 | TIGR00722		KO:K01676		Bacteria;Proteobacteria;Deltaproteobacteria;Desulfobacterales;Desulfobacteraceae;Desulfococcus;Desulfococcus multivorans;Desulfococcus multivorans DSM 2059
Ga0393266_0001739_4387_5340	Ga0393266_0001739	Desulfatiglandales01	d__Bacteria;p__Desulfobacterota;c__Desulfobacteria;o__Desulfatiglandales;f__HGW-15;g__DSXZ01	Bacteria;Desulfobacterota;Desulfobacteria;Desulfatiglandales	uncharacterized protein (DUF58 family)		COG1721	COG1721	pfam01882					Bacteria;Proteobacteria;Betaproteobacteria;Burkholderiales;Oxalobacteraceae;Noviherbaspirillum;Noviherbaspirillum massiliense;Noviherbaspirillum massiliense JC206
Ga0393266_0001129_10682_11413	Ga0393266_0001129	Desulfatiglandales01	d__Bacteria;p__Desulfobacterota;c__Desulfobacteria;o__Desulfatiglandales;f__HGW-15;g__DSXZ01	Bacteria;Desulfobacterota;Desulfobacteria;Desulfatiglandales	adenylyltransferase/sulfurtransferase		COG0476	COG0476	pfam00899			KO:K11996		Bacteria;Proteobacteria;Deltaproteobacteria;Desulfobacterales;Desulfobacteraceae;Desulfosarcina;Desulfosarcina cetonica;Desulfosarcina cetonica JCM 12296
Ga0393266_0002754_6801_7196	Ga0393266_0002754	Desulfatiglandales01	d__Bacteria;p__Desulfobacterota;c__Desulfobacteria;o__Desulfatiglandales;f__HGW-15;g__DSXZ01	Bacteria;Desulfobacterota;Desulfobacteria;Desulfatiglandales	small subunit ribosomal protein S11		COG0100	COG0100	pfam00411	TIGR03632		KO:K02948		Bacteria;Proteobacteria;Deltaproteobacteria;Desulfobacterales;Desulfobacteraceae;Desulfatiglans;Desulfatiglans anilini;Desulfatiglans anilini DSM 4660
Ga0393266_0006079_2395_3159	Ga0393266_0006079	Desulfatiglandales01	d__Bacteria;p__Desulfobacterota;c__Desulfobacteria;o__Desulfatiglandales;f__HGW-15;g__DSXZ01	Bacteria;Desulfobacterota;Desulfobacteria;Desulfatiglandales	SAM-dependent methyltransferase		COG0500	COG0500	pfam08241					Bacteria;Cyanobacteria;unclassified Cyanobacteria;Chroococcales;Entophysalidaceae;Chlorogloea;Chlorogloea sp. CCALA 695;Chlorogloea sp. CCALA 695
Ga0393266_0000935_9803_10600	Ga0393266_0000935	Desulfatiglandales01	d__Bacteria;p__Desulfobacterota;c__Desulfobacteria;o__Desulfatiglandales;f__HGW-15;g__DSXZ01	Bacteria;Desulfobacterota;Desulfobacteria;Desulfatiglandales	succinate dehydrogenase / fumarate reductase iron-sulfur subunit	EC:1.3.5.1 | EC:1.3.5.4	COG0479	COG0479	pfam13085 | pfam12838	TIGR00384		KO:K00240		Bacteria;Proteobacteria;Deltaproteobacteria;Desulfobacterales;Desulfobacteraceae;Desulfatibacillum;Desulfatibacillum aliphaticivorans;Desulfatibacillum aliphaticivorans AK-01
Ga0393266_0020618_2_322	Ga0393266_0020618	Desulfatiglandales01	d__Bacteria;p__Desulfobacterota;c__Desulfobacteria;o__Desulfatiglandales;f__HGW-15;g__DSXZ01	Bacteria;Desulfobacterota;Desulfobacteria;Desulfatiglandales										Bacteria;Proteobacteria;Deltaproteobacteria;Desulfobacterales;Desulfobacteraceae;Desulfonema;Desulfonema limicola;Desulfonema limicola Jadebusen, DSM 2076
Ga0393266_0007389_570_2018	Ga0393266_0007389	Desulfatiglandales01	d__Bacteria;p__Desulfobacterota;c__Desulfobacteria;o__Desulfatiglandales;f__HGW-15;g__DSXZ01	Bacteria;Desulfobacterota;Desulfobacteria;Desulfatiglandales	DNA-binding NtrC family response regulator		COG2204	COG2204	pfam00158 | pfam00072				SM00382	Bacteria;Proteobacteria;Deltaproteobacteria;Desulfobacterales;Desulfobulbaceae;Desulfocapsa;Desulfocapsa sulfexigens;Desulfocapsa sulfexigens DSM 10523
Ga0393266_0007389_2122_3288	Ga0393266_0007389	Desulfatiglandales01	d__Bacteria;p__Desulfobacterota;c__Desulfobacteria;o__Desulfatiglandales;f__HGW-15;g__DSXZ01	Bacteria;Desulfobacterota;Desulfobacteria;Desulfatiglandales	ABC-type antimicrobial peptide transport system permease subunit		COG0577	COG0577	pfam12704 | pfam02687					Bacteria;Planctomycetes;Candidatus Brocadiae;Candidatus Brocadiales;Candidatus Brocadiaceae;Candidatus Brocadia;Candidatus Brocadia sinica;Candidatus Brocadia sinica JPN1
Ga0393266_0006853_1_102	Ga0393266_0006853	Desulfatiglandales01	d__Bacteria;p__Desulfobacterota;c__Desulfobacteria;o__Desulfatiglandales;f__HGW-15;g__DSXZ01	Bacteria;Desulfobacterota;Desulfobacteria;Desulfatiglandales
Ga0393266_0003557_1481_3037	Ga0393266_0003557	Desulfatiglandales01	d__Bacteria;p__Desulfobacterota;c__Desulfobacteria;o__Desulfatiglandales;f__HGW-15;g__DSXZ01	Bacteria;Desulfobacterota;Desulfobacteria;Desulfatiglandales	starch synthase	EC:2.4.1.21	COG0297	COG0297	pfam08323 | pfam00534	TIGR02095	GT5(33-509)	KO:K00703		Bacteria;Proteobacteria;Deltaproteobacteria;Desulfobacterales;Desulfobacteraceae;Desulfatiglans;Desulfatiglans anilini;Desulfatiglans anilini DSM 4660
Ga0393266_0000520_4166_5548	Ga0393266_0000520	Desulfatiglandales01	d__Bacteria;p__Desulfobacterota;c__Desulfobacteria;o__Desulfatiglandales;f__HGW-15;g__DSXZ01	Bacteria;Desulfobacterota;Desulfobacteria;Desulfatiglandales	chromosomal replication initiator protein		COG0593	COG0593	pfam00308 | pfam08299 | pfam11638	TIGR00362		KO:K02313	SM00760 | SM00382	Bacteria;Proteobacteria;Deltaproteobacteria;Desulfobacterales;Desulfobacteraceae;Desulfatiglans;Desulfatiglans anilini;Desulfatiglans anilini DSM 4660
Ga0393266_0003274_146_895	Ga0393266_0003274	Desulfatiglandales01	d__Bacteria;p__Desulfobacterota;c__Desulfobacteria;o__Desulfatiglandales;f__HGW-15;g__DSXZ01	Bacteria;Desulfobacterota;Desulfobacteria;Desulfatiglandales			COG1691	COG1691	pfam00731			KO:K06898	SM01001	Bacteria;Proteobacteria;Deltaproteobacteria;Desulfobacterales;Desulfobacteraceae;Desulfatiglans;Desulfatiglans anilini;Desulfatiglans anilini DSM 4660
Ga0393266_0003557_4551_5852	Ga0393266_0003557	Desulfatiglandales01	d__Bacteria;p__Desulfobacterota;c__Desulfobacteria;o__Desulfatiglandales;f__HGW-15;g__DSXZ01	Bacteria;Desulfobacterota;Desulfobacteria;Desulfatiglandales	glucose-1-phosphate adenylyltransferase	EC:2.7.7.27	COG0448	COG0448	pfam00483	TIGR02091	GH13_11	KO:K00975		Bacteria;Proteobacteria;Deltaproteobacteria;Desulfobacterales;Desulfobacteraceae;Desulfatiglans;Desulfatiglans anilini;Desulfatiglans anilini DSM 4660
Ga0393266_0031326_1_1053	Ga0393266_0031326	Desulfatiglandales01	d__Bacteria;p__Desulfobacterota;c__Desulfobacteria;o__Desulfatiglandales;f__HGW-15;g__DSXZ01	Bacteria;Desulfobacterota;Desulfobacteria;Desulfatiglandales
Ga0393266_0023712_623_2047	Ga0393266_0023712	Desulfatiglandales01	d__Bacteria;p__Desulfobacterota;c__Desulfobacteria;o__Desulfatiglandales;f__HGW-15;g__DSXZ01	Bacteria;Desulfobacterota;Desulfobacteria;Desulfatiglandales	heavy metal sensor kinase		COG0642	COG0642	pfam02518 | pfam00672 | pfam00512	TIGR01386			SM00387 | SM00304 | SM00388	Bacteria;Proteobacteria;Deltaproteobacteria;Desulfobacterales;Desulfobacteraceae;Desulfococcus;Desulfococcus multivorans;Desulfococcus multivorans DSM 2059
Ga0393266_0009959_4113_4283	Ga0393266_0009959	Desulfatiglandales01	d__Bacteria;p__Desulfobacterota;c__Desulfobacteria;o__Desulfatiglandales;f__HGW-15;g__DSXZ01	Bacteria;Desulfobacterota;Desulfobacteria;Desulfatiglandales	carbamoyl-phosphate synthase large subunit	EC:6.3.5.5	COG0458	COG0458				KO:K01955		Bacteria;Proteobacteria;Deltaproteobacteria;Syntrophobacterales;Syntrophobacteraceae;Syntrophobacter;Syntrophobacter fumaroxidans;Syntrophobacter fumaroxidans MPOB
Ga0393266_0011507_695_1948	Ga0393266_0011507	Desulfatiglandales01	d__Bacteria;p__Desulfobacterota;c__Desulfobacteria;o__Desulfatiglandales;f__HGW-15;g__DSXZ01	Bacteria;Desulfobacterota;Desulfobacteria;Desulfatiglandales	3-isopropylmalate/(R)-2-methylmalate dehydratase large subunit	EC:4.2.1.33 | EC:4.2.1.35	COG0065	COG0065	pfam00330	TIGR02083		KO:K01703		Bacteria;Proteobacteria;Deltaproteobacteria;unclassified Deltaproteobacteria;unclassified Deltaproteobacteria;unclassified Deltaproteobacteria;delta proteobacterium NaphS2;delta proteobacterium NaphS2
Ga0393266_0012431_999_1847	Ga0393266_0012431	Desulfatiglandales01	d__Bacteria;p__Desulfobacterota;c__Desulfobacteria;o__Desulfatiglandales;f__HGW-15;g__DSXZ01	Bacteria;Desulfobacterota;Desulfobacteria;Desulfatiglandales			COG2159	COG2159	pfam04909			KO:K07045		Bacteria;Proteobacteria;Deltaproteobacteria;unclassified Deltaproteobacteria;unclassified Deltaproteobacteria;unclassified Deltaproteobacteria;delta proteobacterium NaphS2;delta proteobacterium NaphS2
Ga0393266_0000352_15230_16285	Ga0393266_0000352	Desulfatiglandales01	d__Bacteria;p__Desulfobacterota;c__Desulfobacteria;o__Desulfatiglandales;f__HGW-15;g__DSXZ01	Bacteria;Desulfobacterota;Desulfobacteria;Desulfatiglandales				COG0620						Bacteria;Proteobacteria;Deltaproteobacteria;Desulfobacterales;Desulfobacteraceae;Desulfatiglans;Desulfatiglans anilini;Desulfatiglans anilini DSM 4660
Ga0393266_0001384_9213_9815	Ga0393266_0001384	Desulfatiglandales01	d__Bacteria;p__Desulfobacterota;c__Desulfobacteria;o__Desulfatiglandales;f__HGW-15;g__DSXZ01	Bacteria;Desulfobacterota;Desulfobacteria;Desulfatiglandales	F-type H+-transporting ATPase subunit b		COG0711	COG0711	pfam00430	TIGR01144		KO:K02109		Bacteria;Proteobacteria;Deltaproteobacteria;Desulfobacterales;Desulfobacteraceae;Desulfatiglans;Desulfatiglans anilini;Desulfatiglans anilini DSM 4660
Ga0393266_0003453_4561_4680	Ga0393266_0003453	Desulfatiglandales01	d__Bacteria;p__Desulfobacterota;c__Desulfobacteria;o__Desulfatiglandales;f__HGW-15;g__DSXZ01	Bacteria;Desulfobacterota;Desulfobacteria;Desulfatiglandales
Ga0393266_0001384_1554_3116	Ga0393266_0001384	Desulfatiglandales01	d__Bacteria;p__Desulfobacterota;c__Desulfobacteria;o__Desulfatiglandales;f__HGW-15;g__DSXZ01	Bacteria;Desulfobacterota;Desulfobacteria;Desulfatiglandales	ribonuclease Y	EC:3.1.-	COG1418	COG1418	pfam12072 | pfam01966 | pfam00013	TIGR03319		KO:K18682	SM00471 | SM00322	Bacteria;Proteobacteria;Deltaproteobacteria;Desulfobacterales;Desulfobacteraceae;Desulfatiglans;Desulfatiglans anilini;Desulfatiglans anilini DSM 4660
Ga0393266_0000604_5008_5598	Ga0393266_0000604	Desulfatiglandales01	d__Bacteria;p__Desulfobacterota;c__Desulfobacteria;o__Desulfatiglandales;f__HGW-15;g__DSXZ01	Bacteria;Desulfobacterota;Desulfobacteria;Desulfatiglandales	tRNA threonylcarbamoyl adenosine modification protein (Sua5/YciO/YrdC/YwlC family)		COG0009	COG0009	pfam01300	TIGR00057				Bacteria;Proteobacteria;Deltaproteobacteria;Desulfobacterales;Desulfobacteraceae;Desulfatiglans;Desulfatiglans anilini;Desulfatiglans anilini DSM 4660
Ga0393266_0001415_3332_5983	Ga0393266_0001415	Desulfatiglandales01	d__Bacteria;p__Desulfobacterota;c__Desulfobacteria;o__Desulfatiglandales;f__HGW-15;g__DSXZ01	Bacteria;Desulfobacterota;Desulfobacteria;Desulfatiglandales	aminomethyltransferase	EC:2.1.2.10	COG0404 | COG0112	COG0112	pfam01571 | pfam00464 | pfam08669	TIGR00528		KO:K00605		Bacteria;Spirochaetes;Spirochaetia;Spirochaetales;Spirochaetaceae;Alkalispirochaeta;Alkalispirochaeta odontotermitis;Alkalispirochaeta odontotermitis JC202
Ga0393266_0000604_13040_13243	Ga0393266_0000604	Desulfatiglandales01	d__Bacteria;p__Desulfobacterota;c__Desulfobacteria;o__Desulfatiglandales;f__HGW-15;g__DSXZ01	Bacteria;Desulfobacterota;Desulfobacteria;Desulfatiglandales
Ga0393266_0007013_1538_1975	Ga0393266_0007013	Desulfatiglandales01	d__Bacteria;p__Desulfobacterota;c__Desulfobacteria;o__Desulfatiglandales;f__HGW-15;g__DSXZ01	Bacteria;Desulfobacterota;Desulfobacteria;Desulfatiglandales	putative PIN family toxin of toxin-antitoxin system		COG1569	COG1569	pfam13470	TIGR00305				Bacteria;Proteobacteria;Gammaproteobacteria;Thiotrichales;Thiotrichaceae;Achromatium;uncultured Achromatium sp.;Achromatium sp. Cell26
Ga0393266_0002952_6681_7313	Ga0393266_0002952	Desulfatiglandales01	d__Bacteria;p__Desulfobacterota;c__Desulfobacteria;o__Desulfatiglandales;f__HGW-15;g__DSXZ01	Bacteria;Desulfobacterota;Desulfobacteria;Desulfatiglandales	5-methyltetrahydrofolate--homocysteine methyltransferase	EC:2.1.1.13	COG5012	COG1410	pfam02310 | pfam02607	TIGR00640		KO:K00548	SM01018	Bacteria;Firmicutes;Clostridia;Thermoanaerobacterales;Thermoanaerobacteraceae;Moorella;Moorella mulderi;Moorella mulderi DSM 14980
Ga0393266_0014541_2898_3575	Ga0393266_0014541	Desulfatiglandales01	d__Bacteria;p__Desulfobacterota;c__Desulfobacteria;o__Desulfatiglandales;f__HGW-15;g__DSXZ01	Bacteria;Desulfobacterota;Desulfobacteria;Desulfatiglandales	NAD+ synthetase		COG0171	COG0171	pfam02540	TIGR00552				Bacteria;Verrucomicrobia;Verrucomicrobiae;Verrucomicrobiales;Verrucomicrobia subdivision 3;Pedosphaera;Pedosphaera parvula;Pedosphaera parvula Ellin514
Ga0393266_0003126_6120_6392	Ga0393266_0003126	Desulfatiglandales01	d__Bacteria;p__Desulfobacterota;c__Desulfobacteria;o__Desulfatiglandales;f__HGW-15;g__DSXZ01	Bacteria;Desulfobacterota;Desulfobacteria;Desulfatiglandales
Ga0393266_0001743_201_1253	Ga0393266_0001743	Desulfatiglandales01	d__Bacteria;p__Desulfobacterota;c__Desulfobacteria;o__Desulfatiglandales;f__HGW-15;g__DSXZ01	Bacteria;Desulfobacterota;Desulfobacteria;Desulfatiglandales			COG4861	COG4861	pfam09952					Bacteria;Proteobacteria;Gammaproteobacteria;Methylococcales;Methylococcaceae;Methylomonas;Methylomonas methanica;Methylomonas methanica MC09
Ga0393266_0000778_11111_12085	Ga0393266_0000778	Desulfatiglandales01	d__Bacteria;p__Desulfobacterota;c__Desulfobacteria;o__Desulfatiglandales;f__HGW-15;g__DSXZ01	Bacteria;Desulfobacterota;Desulfobacteria;Desulfatiglandales	LysM repeat protein		COG1388	COG0741	pfam01464 | pfam01476		GH23(36-167)		SM00257 | SM00257 | SM01327	Bacteria;Proteobacteria;Deltaproteobacteria;Desulfobacterales;Desulfobacteraceae;Desulfofaba;Desulfofaba hansenii;Desulfofaba hansenii DSM 12642
Ga0393266_0008162_4010_4675	Ga0393266_0008162	Desulfatiglandales01	d__Bacteria;p__Desulfobacterota;c__Desulfobacteria;o__Desulfatiglandales;f__HGW-15;g__DSXZ01	Bacteria;Desulfobacterota;Desulfobacteria;Desulfatiglandales	glycosyltransferase involved in cell wall biosynthesis		COG0463	COG1215	pfam00535		GT2_Glycos_transf_2(6-169)			Bacteria;Proteobacteria;Deltaproteobacteria;unclassified Deltaproteobacteria;unclassified Deltaproteobacteria;unclassified Deltaproteobacteria;delta proteobacterium NaphS2;delta proteobacterium NaphS2
Ga0393266_0000744_3008_5428	Ga0393266_0000744	Desulfatiglandales01	d__Bacteria;p__Desulfobacterota;c__Desulfobacteria;o__Desulfatiglandales;f__HGW-15;g__DSXZ01	Bacteria;Desulfobacterota;Desulfobacteria;Desulfatiglandales	signal transduction histidine kinase/pSer/pThr/pTyr-binding forkhead associated (FHA) protein/ActR/RegA family two-component response regulator		COG0642 | COG1716 | COG4567	COG2197	pfam02518 | pfam00072 | pfam13185 | pfam16697 | pfam00512				SM00387 | SM00448 | SM00065 | SM00240 | SM00388 | SM00091	Bacteria;Proteobacteria;Deltaproteobacteria;Desulfobacterales;Desulfobacteraceae;Desulfatibacillum;Desulfatibacillum alkenivorans;Desulfatibacillum alkenivorans DSM 16219
Ga0393266_0006155_161_1432	Ga0393266_0006155	Desulfatiglandales01	d__Bacteria;p__Desulfobacterota;c__Desulfobacteria;o__Desulfatiglandales;f__HGW-15;g__DSXZ01	Bacteria;Desulfobacterota;Desulfobacteria;Desulfatiglandales	tripartite ATP-independent transporter DctM subunit		COG1593	COG1593	pfam06808	TIGR00786				Bacteria;Proteobacteria;Deltaproteobacteria;Desulfobacterales;Desulfobacteraceae;Desulfatiglans;Desulfatiglans anilini;Desulfatiglans anilini DSM 4660
Ga0393266_0013854_2218_2940	Ga0393266_0013854	Desulfatiglandales01	d__Bacteria;p__Desulfobacterota;c__Desulfobacteria;o__Desulfatiglandales;f__HGW-15;g__DSXZ01	Bacteria;Desulfobacterota;Desulfobacteria;Desulfatiglandales	DNA ligase (NAD+)	EC:6.5.1.2	COG0272	COG0272	pfam01653			KO:K01972	SM00532 | SM00532	Bacteria;Proteobacteria;Deltaproteobacteria;unclassified Deltaproteobacteria;unclassified Deltaproteobacteria;unclassified Deltaproteobacteria;delta proteobacterium NaphS2;delta proteobacterium NaphS2
Ga0393266_0000669_2100_2726	Ga0393266_0000669	Desulfatiglandales01	d__Bacteria;p__Desulfobacterota;c__Desulfobacteria;o__Desulfatiglandales;f__HGW-15;g__DSXZ01	Bacteria;Desulfobacterota;Desulfobacteria;Desulfatiglandales				COG1785						Bacteria;Proteobacteria;Deltaproteobacteria;Desulfobacterales;Desulfobacteraceae;Desulfatirhabdium;Desulfatirhabdium butyrativorans;Desulfatirhabdium butyrativorans DSM 18734
Ga0393266_0000935_5027_8545	Ga0393266_0000935	Desulfatiglandales01	d__Bacteria;p__Desulfobacterota;c__Desulfobacteria;o__Desulfatiglandales;f__HGW-15;g__DSXZ01	Bacteria;Desulfobacterota;Desulfobacteria;Desulfatiglandales	pyruvate-ferredoxin/flavodoxin oxidoreductase	EC:1.2.7.- | EC:1.2.7.1	COG0674 | COG1013 | COG1014 | COG1146 | COG1146	COG0674	pfam01855 | pfam01558 | pfam10371 | pfam17147 | pfam13484 | pfam02775	TIGR02176	GT2	KO:K03737	SM00890	Bacteria;Proteobacteria;Deltaproteobacteria;unclassified Deltaproteobacteria;unclassified Deltaproteobacteria;unclassified Deltaproteobacteria;delta proteobacterium NaphS2;delta proteobacterium NaphS2
Ga0393266_0002264_6921_8354	Ga0393266_0002264	Desulfatiglandales01	d__Bacteria;p__Desulfobacterota;c__Desulfobacteria;o__Desulfatiglandales;f__HGW-15;g__DSXZ01	Bacteria;Desulfobacterota;Desulfobacteria;Desulfatiglandales	MauM/NapG family ferredoxin protein		COG1145 | COG1145 | COG1145 | COG1145	COG0348	pfam13187 | pfam12801	TIGR00397				Bacteria;Proteobacteria;Deltaproteobacteria;Desulfobacterales;Desulfobacteraceae;Desulfatiglans;Desulfatiglans anilini;Desulfatiglans anilini DSM 4660
Ga0393266_0000907_2135_2797	Ga0393266_0000907	Desulfatiglandales01	d__Bacteria;p__Desulfobacterota;c__Desulfobacteria;o__Desulfatiglandales;f__HGW-15;g__DSXZ01	Bacteria;Desulfobacterota;Desulfobacteria;Desulfatiglandales	DNA-nicking Smr family endonuclease		COG2840	COG2840	pfam01713				SM00463	Bacteria;Proteobacteria;Deltaproteobacteria;Desulfobacterales;Desulfobacteraceae;Desulfatiglans;Desulfatiglans anilini;Desulfatiglans anilini DSM 4660
Ga0393266_0002754_901_1395	Ga0393266_0002754	Desulfatiglandales01	d__Bacteria;p__Desulfobacterota;c__Desulfobacteria;o__Desulfatiglandales;f__HGW-15;g__DSXZ01	Bacteria;Desulfobacterota;Desulfobacteria;Desulfatiglandales	prepilin-type N-terminal cleavage/methylation domain-containing protein		COG4968	COG4968	pfam07963	TIGR02532				Bacteria;Proteobacteria;Deltaproteobacteria;Desulfuromonadales;Desulfuromonadaceae;Desulfuromonas;Desulfuromonas soudanensis;Candidatus Desulfuromonas soudanensis WTL
Ga0393266_0012613_80_589	Ga0393266_0012613	Desulfatiglandales01	d__Bacteria;p__Desulfobacterota;c__Desulfobacteria;o__Desulfatiglandales;f__HGW-15;g__DSXZ01	Bacteria;Desulfobacterota;Desulfobacteria;Desulfatiglandales	phosphatidylglycerophosphatase A	EC:3.1.3.27	COG1267	COG1267	pfam04608			KO:K01095		Bacteria;Proteobacteria;Deltaproteobacteria;Desulfobacterales;Desulfobacteraceae;Desulfatiglans;Desulfatiglans anilini;Desulfatiglans anilini DSM 4660
Ga0393266_0005367_3843_5615	Ga0393266_0005367	Desulfatiglandales01	d__Bacteria;p__Desulfobacterota;c__Desulfobacteria;o__Desulfatiglandales;f__HGW-15;g__DSXZ01	Bacteria;Desulfobacterota;Desulfobacteria;Desulfatiglandales	acetyltransferase		COG1042 | COG1042	COG0045	pfam13549 | pfam13607			KO:K09181	SM00496 | SM01269 | SM01269	Bacteria;Proteobacteria;Deltaproteobacteria;Desulfobacterales;Desulfobacteraceae;Desulfococcus;Desulfococcus multivorans;Desulfococcus multivorans DSM 2059
Ga0393266_0001745_8551_9324	Ga0393266_0001745	Desulfatiglandales01	d__Bacteria;p__Desulfobacterota;c__Desulfobacteria;o__Desulfatiglandales;f__HGW-15;g__DSXZ01	Bacteria;Desulfobacterota;Desulfobacteria;Desulfatiglandales				COG1361	pfam13004					Bacteria;Proteobacteria;Deltaproteobacteria;Desulfobacterales;Desulfobulbaceae;Desulfobulbus;Desulfobulbus japonicus;Desulfobulbus japonicus DSM 18378
Ga0393266_0025443_2561_2773	Ga0393266_0025443	Desulfatiglandales01	d__Bacteria;p__Desulfobacterota;c__Desulfobacteria;o__Desulfatiglandales;f__HGW-15;g__DSXZ01	Bacteria;Desulfobacterota;Desulfobacteria;Desulfatiglandales
Ga0393266_0000889_8027_9253	Ga0393266_0000889	Desulfatiglandales01	d__Bacteria;p__Desulfobacterota;c__Desulfobacteria;o__Desulfatiglandales;f__HGW-15;g__DSXZ01	Bacteria;Desulfobacterota;Desulfobacteria;Desulfatiglandales	3,4-dihydroxy 2-butanone 4-phosphate synthase/GTP cyclohydrolase II	EC:3.5.4.25 | EC:4.1.99.12	COG0108	COG0108	pfam00926 | pfam00925	TIGR00505 | TIGR00506		KO:K14652		Bacteria;Proteobacteria;Deltaproteobacteria;Desulfobacterales;Desulfobacteraceae;Desulfatiglans;Desulfatiglans anilini;Desulfatiglans anilini DSM 4660
Ga0393266_0006853_46_237	Ga0393266_0006853	Desulfatiglandales01	d__Bacteria;p__Desulfobacterota;c__Desulfobacteria;o__Desulfatiglandales;f__HGW-15;g__DSXZ01	Bacteria;Desulfobacterota;Desulfobacteria;Desulfatiglandales
Ga0393266_0013299_335_724	Ga0393266_0013299	Desulfatiglandales01	d__Bacteria;p__Desulfobacterota;c__Desulfobacteria;o__Desulfatiglandales;f__HGW-15;g__DSXZ01	Bacteria;Desulfobacterota;Desulfobacteria;Desulfatiglandales	uncharacterized protein with HEPN domain		COG2361	COG2361	pfam01934					Bacteria;Proteobacteria;Deltaproteobacteria;Desulfobacterales;Desulfobacteraceae;Desulfobacterium;Desulfobacterium vacuolatum;Desulfobacterium vacuolatum DSM 3385
Ga0393266_0001068_7876_8274	Ga0393266_0001068	Desulfatiglandales01	d__Bacteria;p__Desulfobacterota;c__Desulfobacteria;o__Desulfatiglandales;f__HGW-15;g__DSXZ01	Bacteria;Desulfobacterota;Desulfobacteria;Desulfatiglandales	Spy/CpxP family protein refolding chaperone		COG3678 | COG3678
Ga0393266_0013299_2052_2309	Ga0393266_0013299	Desulfatiglandales01	d__Bacteria;p__Desulfobacterota;c__Desulfobacteria;o__Desulfatiglandales;f__HGW-15;g__DSXZ01	Bacteria;Desulfobacterota;Desulfobacteria;Desulfatiglandales	DNA-damage-inducible protein J		COG3077	COG3077	pfam04221	TIGR02384		KO:K07473		Bacteria;Proteobacteria;Deltaproteobacteria;Desulfobacterales;Desulfobacteraceae;Desulfobacter;Desulfobacter postgatei;Desulfobacter postgatei 2ac9
Ga0393266_0000361_19201_19566	Ga0393266_0000361	Desulfatiglandales01	d__Bacteria;p__Desulfobacterota;c__Desulfobacteria;o__Desulfatiglandales;f__HGW-15;g__DSXZ01	Bacteria;Desulfobacterota;Desulfobacteria;Desulfatiglandales	DNA-binding NtrC family response regulator		COG2204	COG2204	pfam00072				SM00448	Bacteria;Proteobacteria;Deltaproteobacteria;Desulfobacterales;Desulfobacteraceae;Desulfococcus;Desulfococcus oleovorans;Desulfococcus oleovorans Hxd3
Ga0393266_0001573_8449_8592	Ga0393266_0001573	Desulfatiglandales01	d__Bacteria;p__Desulfobacterota;c__Desulfobacteria;o__Desulfatiglandales;f__HGW-15;g__DSXZ01	Bacteria;Desulfobacterota;Desulfobacteria;Desulfatiglandales
Ga0393266_0002580_2767_3408	Ga0393266_0002580	Desulfatiglandales01	d__Bacteria;p__Desulfobacterota;c__Desulfobacteria;o__Desulfatiglandales;f__HGW-15;g__DSXZ01	Bacteria;Desulfobacterota;Desulfobacteria;Desulfatiglandales	two-component system phosphate regulon sensor histidine kinase PhoR	EC:2.7.13.3		COG5002	pfam16736			KO:K07636		Bacteria;Firmicutes;Clostridia;Halanaerobiales;Halobacteroidaceae;Candidatus Frackibacter;Candidatus Frackibacter sp. WG12;Candidatus Frackibacter sp. WG12
Ga0393266_0001573_6684_8438	Ga0393266_0001573	Desulfatiglandales01	d__Bacteria;p__Desulfobacterota;c__Desulfobacteria;o__Desulfatiglandales;f__HGW-15;g__DSXZ01	Bacteria;Desulfobacterota;Desulfobacteria;Desulfatiglandales	two-component system sensor histidine kinase HydH	EC:2.7.13.3	COG0642	COG3852	pfam02518 | pfam00512 | pfam00989	TIGR00229		KO:K07709	SM00387 | SM00388 | SM00091 | SM00086	Bacteria;Proteobacteria;Deltaproteobacteria;Syntrophobacterales;Syntrophaceae;Syntrophus;Syntrophus gentianae;Syntrophus gentianae DSM 8423
Ga0393266_0000729_8510_9262	Ga0393266_0000729	Desulfatiglandales01	d__Bacteria;p__Desulfobacterota;c__Desulfobacteria;o__Desulfatiglandales;f__HGW-15;g__DSXZ01	Bacteria;Desulfobacterota;Desulfobacteria;Desulfatiglandales	3-oxoacyl-[acyl-carrier protein] reductase	EC:1.1.1.100	COG1028	COG1028	pfam13561			KO:K00059		Bacteria;Proteobacteria;Deltaproteobacteria;Desulfobacterales;Desulfobacteraceae;Desulfatiglans;Desulfatiglans anilini;Desulfatiglans anilini DSM 4660
Ga0393266_0003967_5573_6073	Ga0393266_0003967	Desulfatiglandales01	d__Bacteria;p__Desulfobacterota;c__Desulfobacteria;o__Desulfatiglandales;f__HGW-15;g__DSXZ01	Bacteria;Desulfobacterota;Desulfobacteria;Desulfatiglandales	GNAT superfamily N-acetyltransferase		COG0454	COG0454	pfam00583					Bacteria;Proteobacteria;Deltaproteobacteria;Desulfobacterales;Desulfobacteraceae;Desulforegula;Desulforegula conservatrix;Desulforegula conservatrix Mb1Pa
Ga0393266_0001258_8710_9867	Ga0393266_0001258	Desulfatiglandales01	d__Bacteria;p__Desulfobacterota;c__Desulfobacteria;o__Desulfatiglandales;f__HGW-15;g__DSXZ01	Bacteria;Desulfobacterota;Desulfobacteria;Desulfatiglandales	HAMP domain-containing protein		COG2770	COG2770	pfam00672 | pfam13717				SM00304	Bacteria;Proteobacteria;Deltaproteobacteria;Desulfobacterales;Desulfobacteraceae;Desulfosarcina;Desulfosarcina variabilis;Desulfosarcina variabilis Montpellier
Ga0393266_0018292_478_681	Ga0393266_0018292	Desulfatiglandales01	d__Bacteria;p__Desulfobacterota;c__Desulfobacteria;o__Desulfatiglandales;f__HGW-15;g__DSXZ01	Bacteria;Desulfobacterota;Desulfobacteria;Desulfatiglandales				2ECG4						Bacteria;Planctomycetes;Candidatus Brocadiae;Candidatus Brocadiales;Candidatus Brocadiaceae;Candidatus Kuenenia;Candidatus Kuenenia stuttgartiensis;Candidatus Kuenenia stuttgartiensis
Ga0393266_0013146_1809_3155	Ga0393266_0013146	Desulfatiglandales01	d__Bacteria;p__Desulfobacterota;c__Desulfobacteria;o__Desulfatiglandales;f__HGW-15;g__DSXZ01	Bacteria;Desulfobacterota;Desulfobacteria;Desulfatiglandales	acetyl-CoA decarbonylase/synthase complex subunit gamma	EC:2.1.1.245	COG1456	COG1456	pfam03599 | pfam04060			KO:K00197		Bacteria;Proteobacteria;Deltaproteobacteria;Desulfobacterales;Desulfobacteraceae;Desulfatiglans;Desulfatiglans anilini;Desulfatiglans anilini DSM 4660
Ga0393266_0011593_2516_3028	Ga0393266_0011593	Desulfatiglandales01	d__Bacteria;p__Desulfobacterota;c__Desulfobacteria;o__Desulfatiglandales;f__HGW-15;g__DSXZ01	Bacteria;Desulfobacterota;Desulfobacteria;Desulfatiglandales	hypoxanthine phosphoribosyltransferase	EC:2.4.2.8	COG0634	COG0634	pfam00156	TIGR01203		KO:K00760		Bacteria;Proteobacteria;Deltaproteobacteria;unclassified Deltaproteobacteria;unclassified Deltaproteobacteria;unclassified Deltaproteobacteria;delta proteobacterium NaphS2;delta proteobacterium NaphS2
Ga0393266_0009734_2720_3961	Ga0393266_0009734	Desulfatiglandales01	d__Bacteria;p__Desulfobacterota;c__Desulfobacteria;o__Desulfatiglandales;f__HGW-15;g__DSXZ01	Bacteria;Desulfobacterota;Desulfobacteria;Desulfatiglandales	sulfide:quinone oxidoreductase	EC:1.8.5.-	COG1252 | COG1252	COG0446	pfam07992			KO:K17218		Bacteria;Proteobacteria;Deltaproteobacteria;Desulfovibrionales;Desulfovibrionaceae;Desulfovibrio;Desulfovibrio magneticus;Desulfovibrio magneticus RS-1
Ga0393266_0000741_2737_3291	Ga0393266_0000741	Desulfatiglandales01	d__Bacteria;p__Desulfobacterota;c__Desulfobacteria;o__Desulfatiglandales;f__HGW-15;g__DSXZ01	Bacteria;Desulfobacterota;Desulfobacteria;Desulfatiglandales	LemA protein		COG1704	COG1704	pfam04011			KO:K03744		Bacteria;Acidobacteria;Thermoanaerobaculia;Thermoanaerobaculales;Thermoanaerobaculaceae;Thermoanaerobaculum;Thermoanaerobaculum aquaticum;Thermoanaerobaculum aquaticum MP-01
Ga0393266_0005323_3072_4196	Ga0393266_0005323	Desulfatiglandales01	d__Bacteria;p__Desulfobacterota;c__Desulfobacteria;o__Desulfatiglandales;f__HGW-15;g__DSXZ01	Bacteria;Desulfobacterota;Desulfobacteria;Desulfatiglandales	4,4'-diaponeurosporenoate glycosyltransferase	EC:2.4.1.-	COG0463	COG1215	pfam00535		GT2_Glycos_transf_2(40-152)	KO:K10211		Bacteria;Firmicutes;Clostridia;Clostridiales;Proteinivoraceae;Anaerobranca;Anaerobranca californiensis;Anaerobranca californiensis DSM 14826
Ga0393266_0005547_3430_3636	Ga0393266_0005547	Desulfatiglandales01	d__Bacteria;p__Desulfobacterota;c__Desulfobacteria;o__Desulfatiglandales;f__HGW-15;g__DSXZ01	Bacteria;Desulfobacterota;Desulfobacteria;Desulfatiglandales	CO dehydrogenase nickel-insertion accessory protein CooC1		COG3640	COG3640
Ga0393266_0002891_3245_4795	Ga0393266_0002891	Desulfatiglandales01	d__Bacteria;p__Desulfobacterota;c__Desulfobacteria;o__Desulfatiglandales;f__HGW-15;g__DSXZ01	Bacteria;Desulfobacterota;Desulfobacteria;Desulfatiglandales	propionyl-CoA carboxylase beta chain	EC:6.4.1.3	COG4799	COG4799	pfam01039		GH101	KO:K01966		Bacteria;Proteobacteria;Deltaproteobacteria;unclassified Deltaproteobacteria;unclassified Deltaproteobacteria;unclassified Deltaproteobacteria;delta proteobacterium NaphS2;delta proteobacterium NaphS2
Ga0393266_0001734_1798_2745	Ga0393266_0001734	Desulfatiglandales01	d__Bacteria;p__Desulfobacterota;c__Desulfobacteria;o__Desulfatiglandales;f__HGW-15;g__DSXZ01	Bacteria;Desulfobacterota;Desulfobacteria;Desulfatiglandales	RNA polymerase-binding protein DksA		COG1734	COG1734	pfam01258	TIGR02420				Bacteria;Proteobacteria;Deltaproteobacteria;Desulfobacterales;Desulfobacteraceae;Desulfatiglans;Desulfatiglans anilini;Desulfatiglans anilini DSM 4660
Ga0393266_0004961_1989_2753	Ga0393266_0004961	Desulfatiglandales01	d__Bacteria;p__Desulfobacterota;c__Desulfobacteria;o__Desulfatiglandales;f__HGW-15;g__DSXZ01	Bacteria;Desulfobacterota;Desulfobacteria;Desulfatiglandales	nicotinamidase/pyrazinamidase	EC:3.5.1.- | EC:3.5.1.19	COG1335	COG1335	pfam00857			KO:K08281	SM00740 | SM00740 | SM00740	Bacteria;Proteobacteria;Deltaproteobacteria;unclassified Deltaproteobacteria;unclassified Deltaproteobacteria;unclassified Deltaproteobacteria;delta proteobacterium NaphS2;delta proteobacterium NaphS2
Ga0393266_0000367_13022_14011	Ga0393266_0000367	Desulfatiglandales01	d__Bacteria;p__Desulfobacterota;c__Desulfobacteria;o__Desulfatiglandales;f__HGW-15;g__DSXZ01	Bacteria;Desulfobacterota;Desulfobacteria;Desulfatiglandales	basic membrane lipoprotein Med (substrate-binding protein (PBP1-ABC) superfamily)		COG1744	COG1744	pfam02608					Bacteria;Synergistetes;Synergistia;Synergistales;Synergistaceae;Aminivibrio;Aminivibrio pyruvatiphilus;Aminivibrio pyruvatiphilus DSM 25964
Ga0393266_0001083_2767_4029	Ga0393266_0001083	Desulfatiglandales01	d__Bacteria;p__Desulfobacterota;c__Desulfobacteria;o__Desulfatiglandales;f__HGW-15;g__DSXZ01	Bacteria;Desulfobacterota;Desulfobacteria;Desulfatiglandales	CBS domain-containing protein/sporulation protein YlmC with PRC-barrel domain		COG0517 | COG1873 | COG1873	COG2239	pfam03448 | pfam00571 | pfam00571				SM00924 | SM00116 | SM00116	Bacteria;Proteobacteria;Deltaproteobacteria;Syntrophobacterales;Syntrophaceae;Syntrophus;Syntrophus aciditrophicus;Syntrophus aciditrophicus SB
Ga0393266_0014541_1964_2797	Ga0393266_0014541	Desulfatiglandales01	d__Bacteria;p__Desulfobacterota;c__Desulfobacteria;o__Desulfatiglandales;f__HGW-15;g__DSXZ01	Bacteria;Desulfobacterota;Desulfobacteria;Desulfatiglandales	3-keto-5-aminohexanoate cleavage enzyme		COG3246	COG3246	pfam05853			KO:K18013		Bacteria;Bacteroidetes;Bacteroidia;Bacteroidales;Prevotellaceae;Prevotella;Prevotella sp. tc2-28;Prevotella sp. TC2-28
Ga0393266_0024165_2_655	Ga0393266_0024165	Desulfatiglandales01	d__Bacteria;p__Desulfobacterota;c__Desulfobacteria;o__Desulfatiglandales;f__HGW-15;g__DSXZ01	Bacteria;Desulfobacterota;Desulfobacteria;Desulfatiglandales	DEAD/DEAH box helicase domain-containing protein		COG1205	COG1205	pfam00270			KO:K06877	SM00487	Bacteria;Proteobacteria;Deltaproteobacteria;Desulfobacterales;Desulfobacteraceae;Desulfatiglans;Desulfatiglans anilini;Desulfatiglans anilini DSM 4660
Ga0393266_0005205_3_2522	Ga0393266_0005205	Desulfatiglandales01	d__Bacteria;p__Desulfobacterota;c__Desulfobacteria;o__Desulfatiglandales;f__HGW-15;g__DSXZ01	Bacteria;Desulfobacterota;Desulfobacteria;Desulfatiglandales				COG3408			GH0			Bacteria;Proteobacteria;Betaproteobacteria;Nitrosomonadales;Nitrosomonadaceae;Nitrosospira;Nitrosospira multiformis;Nitrosospira multiformis Nl1
Ga0393266_0000778_8981_9952	Ga0393266_0000778	Desulfatiglandales01	d__Bacteria;p__Desulfobacterota;c__Desulfobacteria;o__Desulfatiglandales;f__HGW-15;g__DSXZ01	Bacteria;Desulfobacterota;Desulfobacteria;Desulfatiglandales	branched-chain amino acid aminotransferase	EC:2.6.1.42	COG0115	COG0115	pfam01063	TIGR01122		KO:K00826		Bacteria;Proteobacteria;Deltaproteobacteria;Desulfobacterales;Desulfobacteraceae;Desulfotignum;Desulfotignum phosphitoxidans;Desulfotignum phosphitoxidans FiPS-3, DSM 13687
Ga0393266_0004718_492_1637	Ga0393266_0004718	Desulfatiglandales01	d__Bacteria;p__Desulfobacterota;c__Desulfobacteria;o__Desulfatiglandales;f__HGW-15;g__DSXZ01	Bacteria;Desulfobacterota;Desulfobacteria;Desulfatiglandales	aspartate/methionine/tyrosine aminotransferase		COG0436	COG0436	pfam00155					Bacteria;Proteobacteria;Deltaproteobacteria;unclassified Deltaproteobacteria;unclassified Deltaproteobacteria;unclassified Deltaproteobacteria;delta proteobacterium NaphS2;delta proteobacterium NaphS2
Ga0393266_0004718_3491_3871	Ga0393266_0004718	Desulfatiglandales01	d__Bacteria;p__Desulfobacterota;c__Desulfobacteria;o__Desulfatiglandales;f__HGW-15;g__DSXZ01	Bacteria;Desulfobacterota;Desulfobacteria;Desulfatiglandales	phosphoribosyl-AMP cyclohydrolase	EC:3.5.4.19	COG0139	COG0139	pfam01502			KO:K01496		Bacteria;Proteobacteria;Deltaproteobacteria;unclassified Deltaproteobacteria;unclassified Deltaproteobacteria;unclassified Deltaproteobacteria;delta proteobacterium NaphS2;delta proteobacterium NaphS2
Ga0393266_0013854_1042_1794	Ga0393266_0013854	Desulfatiglandales01	d__Bacteria;p__Desulfobacterota;c__Desulfobacteria;o__Desulfatiglandales;f__HGW-15;g__DSXZ01	Bacteria;Desulfobacterota;Desulfobacteria;Desulfatiglandales	purine-nucleoside phosphorylase		COG0813	COG2820	pfam01048					Bacteria;Proteobacteria;Deltaproteobacteria;Desulfobacterales;Desulfobacteraceae;Desulfatiglans;Desulfatiglans anilini;Desulfatiglans anilini DSM 4660
Ga0393266_0027204_398_1642	Ga0393266_0027204	Desulfatiglandales01	d__Bacteria;p__Desulfobacterota;c__Desulfobacteria;o__Desulfatiglandales;f__HGW-15;g__DSXZ01	Bacteria;Desulfobacterota;Desulfobacteria;Desulfatiglandales	Xaa-Pro aminopeptidase		COG0006	COG0006	pfam00557 | pfam01321					Bacteria;Proteobacteria;Deltaproteobacteria;Syntrophobacterales;Syntrophorhabdaceae;Syntrophorhabdus;Syntrophorhabdus aromaticivorans;Syntrophorhabdus aromaticivorans UI
Ga0393266_0013853_128_349	Ga0393266_0013853	Desulfatiglandales01	d__Bacteria;p__Desulfobacterota;c__Desulfobacteria;o__Desulfatiglandales;f__HGW-15;g__DSXZ01	Bacteria;Desulfobacterota;Desulfobacteria;Desulfatiglandales
Ga0393266_0002052_1794_3644	Ga0393266_0002052	Desulfatiglandales01	d__Bacteria;p__Desulfobacterota;c__Desulfobacteria;o__Desulfatiglandales;f__HGW-15;g__DSXZ01	Bacteria;Desulfobacterota;Desulfobacteria;Desulfatiglandales					pfam01663
Ga0393266_0025166_1565_2785	Ga0393266_0025166	Desulfatiglandales01	d__Bacteria;p__Desulfobacterota;c__Desulfobacteria;o__Desulfatiglandales;f__HGW-15;g__DSXZ01	Bacteria;Desulfobacterota;Desulfobacteria;Desulfatiglandales	multidrug efflux pump subunit AcrB		COG0841	COG0841	pfam00873					Bacteria;Proteobacteria;Deltaproteobacteria;Desulfobacterales;Desulfobacteraceae;Desulfatiglans;Desulfatiglans anilini;Desulfatiglans anilini DSM 4660
Ga0393266_0000934_5993_7222	Ga0393266_0000934	Desulfatiglandales01	d__Bacteria;p__Desulfobacterota;c__Desulfobacteria;o__Desulfatiglandales;f__HGW-15;g__DSXZ01	Bacteria;Desulfobacterota;Desulfobacteria;Desulfatiglandales	acetylornithine/N-succinyldiaminopimelate aminotransferase	EC:2.6.1.11 | EC:2.6.1.17	COG4992	COG4992	pfam00202			KO:K00821		Archaea;Euryarchaeota;Methanomicrobia;Methanosarcinales;Methanosarcinaceae;Methanosarcina;Methanosarcina barkeri;Methanosarcina barkeri CM1
Ga0393266_0000744_5425_5811	Ga0393266_0000744	Desulfatiglandales01	d__Bacteria;p__Desulfobacterota;c__Desulfobacteria;o__Desulfatiglandales;f__HGW-15;g__DSXZ01	Bacteria;Desulfobacterota;Desulfobacteria;Desulfatiglandales	two-component system cell cycle sensor histidine kinase/response regulator CckA	EC:2.7.13.3	COG0745	COG0745	pfam00072			KO:K13587	SM00448	Bacteria;Thermodesulfobacteria;Thermodesulfobacteria;Thermodesulfobacteriales;Thermodesulfobacteriaceae;Thermodesulfatator;Thermodesulfatator autotrophicus;Thermodesulfatator autotrophicus S606
Ga0393266_0001739_5342_6376	Ga0393266_0001739	Desulfatiglandales01	d__Bacteria;p__Desulfobacterota;c__Desulfobacteria;o__Desulfatiglandales;f__HGW-15;g__DSXZ01	Bacteria;Desulfobacterota;Desulfobacteria;Desulfatiglandales	Ca-activated chloride channel family protein			COG2304	pfam13519 | pfam00092 | pfam07584			KO:K07114	SM00327 | SM00327	Bacteria;Proteobacteria;Betaproteobacteria;Burkholderiales;Oxalobacteraceae;Noviherbaspirillum;Noviherbaspirillum massiliense;Noviherbaspirillum massiliense JC206
Ga0393266_0001679_6507_6767	Ga0393266_0001679	Desulfatiglandales01	d__Bacteria;p__Desulfobacterota;c__Desulfobacteria;o__Desulfatiglandales;f__HGW-15;g__DSXZ01	Bacteria;Desulfobacterota;Desulfobacteria;Desulfatiglandales				2C6B2						Bacteria;Proteobacteria;Deltaproteobacteria;Syntrophobacterales;Syntrophaceae;Smithella;Smithella sp. SCADC;Smithella sp. SCADC
Ga0393266_0001775_9116_9343	Ga0393266_0001775	Desulfatiglandales01	d__Bacteria;p__Desulfobacterota;c__Desulfobacteria;o__Desulfatiglandales;f__HGW-15;g__DSXZ01	Bacteria;Desulfobacterota;Desulfobacteria;Desulfatiglandales	imidazolonepropionase-like amidohydrolase		COG1228	COG1228	pfam01979					Archaea;Euryarchaeota;Methanobacteria;Methanobacteriales;Methanobacteriaceae;Methanobrevibacter;Methanobrevibacter cuticularis;Methanobrevibacter cuticularis DSM11139
Ga0393266_0015760_9_719	Ga0393266_0015760	Desulfatiglandales01	d__Bacteria;p__Desulfobacterota;c__Desulfobacteria;o__Desulfatiglandales;f__HGW-15;g__DSXZ01	Bacteria;Desulfobacterota;Desulfobacteria;Desulfatiglandales	ribosomal protein S6--L-glutamate ligase	EC:6.3.2.-	COG0189	COG0189	pfam08443			KO:K05844		Bacteria;Proteobacteria;Deltaproteobacteria;unclassified Deltaproteobacteria;unclassified Deltaproteobacteria;unclassified Deltaproteobacteria;delta proteobacterium NaphS2;delta proteobacterium NaphS2
Ga0393266_0013853_2665_3675	Ga0393266_0013853	Desulfatiglandales01	d__Bacteria;p__Desulfobacterota;c__Desulfobacteria;o__Desulfatiglandales;f__HGW-15;g__DSXZ01	Bacteria;Desulfobacterota;Desulfobacteria;Desulfatiglandales	3-deoxy-D-manno-octulosonic-acid transferase	EC:2.4.99.12 | EC:2.4.99.13 | EC:2.4.99.14 | EC:2.4.99.15	COG1519	COG1519	pfam04413		GT30(39-219)	KO:K02527		Bacteria;Proteobacteria;Deltaproteobacteria;Desulfobacterales;Desulfobacteraceae;Candidatus Magnetomorum;Candidatus Magnetomorum sp. HK-1;Candidatus Magnetomorum sp. HK-1
Ga0393266_0004268_3540_5072	Ga0393266_0004268	Desulfatiglandales01	d__Bacteria;p__Desulfobacterota;c__Desulfobacteria;o__Desulfatiglandales;f__HGW-15;g__DSXZ01	Bacteria;Desulfobacterota;Desulfobacteria;Desulfatiglandales				COG2211	pfam03092					Bacteria;Proteobacteria;Betaproteobacteria;Nitrosomonadales;Nitrosomonadaceae;Nitrosomonas;Nitrosomonas sp. Nm166;Nitrosomonas sp. Nm166
Ga0393266_0005143_2303_3886	Ga0393266_0005143	Desulfatiglandales01	d__Bacteria;p__Desulfobacterota;c__Desulfobacteria;o__Desulfatiglandales;f__HGW-15;g__DSXZ01	Bacteria;Desulfobacterota;Desulfobacteria;Desulfatiglandales	acyl-CoA synthetase (AMP-forming)/AMP-acid ligase II		COG0318	COG0318	pfam00501 | pfam13193					Bacteria;Proteobacteria;Deltaproteobacteria;unclassified Deltaproteobacteria;unclassified Deltaproteobacteria;unclassified Deltaproteobacteria;delta proteobacterium NaphS2;delta proteobacterium NaphS2
Ga0393266_0005143_4282_5580	Ga0393266_0005143	Desulfatiglandales01	d__Bacteria;p__Desulfobacterota;c__Desulfobacteria;o__Desulfatiglandales;f__HGW-15;g__DSXZ01	Bacteria;Desulfobacterota;Desulfobacteria;Desulfatiglandales	glycolate oxidase	EC:1.1.3.15	COG0247	COG0247	pfam02754 | pfam13183 | pfam02754 | pfam02913			KO:K00104		Bacteria;Proteobacteria;Deltaproteobacteria;Desulfobacterales;Desulfobacteraceae;Desulfatiglans;Desulfatiglans anilini;Desulfatiglans anilini DSM 4660
Ga0393266_0010161_1110_1850	Ga0393266_0010161	Desulfatiglandales01	d__Bacteria;p__Desulfobacterota;c__Desulfobacteria;o__Desulfatiglandales;f__HGW-15;g__DSXZ01	Bacteria;Desulfobacterota;Desulfobacteria;Desulfatiglandales	coenzyme F420-reducing hydrogenase delta subunit/ferredoxin		COG1908 | COG1145	COG1908	pfam02662 | pfam13187					Bacteria;Proteobacteria;Deltaproteobacteria;Syntrophobacterales;Syntrophorhabdaceae;Syntrophorhabdus;Syntrophorhabdus aromaticivorans;Syntrophorhabdus aromaticivorans UI
Ga0393266_0013299_1783_2055	Ga0393266_0013299	Desulfatiglandales01	d__Bacteria;p__Desulfobacterota;c__Desulfobacteria;o__Desulfatiglandales;f__HGW-15;g__DSXZ01	Bacteria;Desulfobacterota;Desulfobacteria;Desulfatiglandales	mRNA interferase YafQ	EC:3.1.-	COG3041	COG3041	pfam15738	TIGR00053		KO:K19157		Bacteria;Proteobacteria;Deltaproteobacteria;Desulfobacterales;Desulfobacteraceae;Desulfobacter;Desulfobacter postgatei;Desulfobacter postgatei 2ac9
Ga0393266_0000361_12357_13418	Ga0393266_0000361	Desulfatiglandales01	d__Bacteria;p__Desulfobacterota;c__Desulfobacteria;o__Desulfatiglandales;f__HGW-15;g__DSXZ01	Bacteria;Desulfobacterota;Desulfobacteria;Desulfatiglandales	3-oxoacyl-[acyl-carrier-protein] synthase-3	EC:2.3.1.180	COG0332	COG0332	pfam08545 | pfam08541	TIGR00747		KO:K00648		Bacteria;Proteobacteria;Deltaproteobacteria;Desulfobacterales;Desulfobacteraceae;Desulfococcus;Desulfococcus multivorans;Desulfococcus multivorans DSM 2059
Ga0393266_0000729_9452_10723	Ga0393266_0000729	Desulfatiglandales01	d__Bacteria;p__Desulfobacterota;c__Desulfobacteria;o__Desulfatiglandales;f__HGW-15;g__DSXZ01	Bacteria;Desulfobacterota;Desulfobacteria;Desulfatiglandales	voltage-gated potassium channel		COG1226 | COG1226	COG1226	pfam07885 | pfam02254			KO:K10716		Bacteria;Proteobacteria;Deltaproteobacteria;Syntrophobacterales;Syntrophaceae;Desulfobacca;Desulfobacca acetoxidans;Desulfobacca acetoxidans ASRB2, DSM 11109
Ga0393266_0000950_3242_3829	Ga0393266_0000950	Desulfatiglandales01	d__Bacteria;p__Desulfobacterota;c__Desulfobacteria;o__Desulfatiglandales;f__HGW-15;g__DSXZ01	Bacteria;Desulfobacterota;Desulfobacteria;Desulfatiglandales	type IV pilus assembly protein PilN		COG3166	COG3166	pfam05137			KO:K02663		Bacteria;Proteobacteria;Deltaproteobacteria;unclassified Deltaproteobacteria;unclassified Deltaproteobacteria;unclassified Deltaproteobacteria;delta proteobacterium NaphS2;delta proteobacterium NaphS2
Ga0393266_0011330_601_1545	Ga0393266_0011330	Desulfatiglandales01	d__Bacteria;p__Desulfobacterota;c__Desulfobacteria;o__Desulfatiglandales;f__HGW-15;g__DSXZ01	Bacteria;Desulfobacterota;Desulfobacteria;Desulfatiglandales	pSer/pThr/pTyr-binding forkhead associated (FHA) protein		COG1716	COG2204	pfam16697 | pfam01590				SM00240	Bacteria;Planctomycetes;Planctomycetia;Planctomycetales;Planctomycetaceae;Gimesia;Gimesia maris;Gimesia maris DSM 8797
Ga0393266_0013146_3_644	Ga0393266_0013146	Desulfatiglandales01	d__Bacteria;p__Desulfobacterota;c__Desulfobacteria;o__Desulfatiglandales;f__HGW-15;g__DSXZ01	Bacteria;Desulfobacterota;Desulfobacteria;Desulfatiglandales	serine phosphatase RsbU (regulator of sigma subunit)		COG2208	COG2208	pfam07228				SM00331	Bacteria;Planctomycetes;Planctomycetia;Planctomycetales;Planctomycetaceae;Thermogutta;Thermogutta terrifontis;Thermogutta terrifontis R1
Ga0393266_0001160_7103_7720	Ga0393266_0001160	Desulfatiglandales01	d__Bacteria;p__Desulfobacterota;c__Desulfobacteria;o__Desulfatiglandales;f__HGW-15;g__DSXZ01	Bacteria;Desulfobacterota;Desulfobacteria;Desulfatiglandales
Ga0393266_0000689_8297_8467	Ga0393266_0000689	Desulfatiglandales01	d__Bacteria;p__Desulfobacterota;c__Desulfobacteria;o__Desulfatiglandales;f__HGW-15;g__DSXZ01	Bacteria;Desulfobacterota;Desulfobacteria;Desulfatiglandales			COG2835	COG2835	pfam03966			KO:K09791		Bacteria;Proteobacteria;Deltaproteobacteria;Desulfobacterales;Desulfobacteraceae;Desulfosarcina;Desulfosarcina sp. BuS5;Desulfosarcina sp. BuS5
Ga0393266_0009863_2699_3406	Ga0393266_0009863	Desulfatiglandales01	d__Bacteria;p__Desulfobacterota;c__Desulfobacteria;o__Desulfatiglandales;f__HGW-15;g__DSXZ01	Bacteria;Desulfobacterota;Desulfobacteria;Desulfatiglandales				2CIBN					SM00471	Bacteria;Proteobacteria;Deltaproteobacteria;Desulfobacterales;Desulfobacteraceae;Desulfosarcina;Desulfosarcina variabilis;Desulfosarcina variabilis Montpellier
Ga0393266_0002613_4871_5602	Ga0393266_0002613	Desulfatiglandales01	d__Bacteria;p__Desulfobacterota;c__Desulfobacteria;o__Desulfatiglandales;f__HGW-15;g__DSXZ01	Bacteria;Desulfobacterota;Desulfobacteria;Desulfatiglandales	uridylate kinase	EC:2.7.4.22	COG0528	COG0528	pfam00696	TIGR02075		KO:K09903		Bacteria;Proteobacteria;Deltaproteobacteria;Desulfuromonadales;Desulfuromonadaceae;Desulfuromonas;Desulfuromonas sp. DDH964;Desulfuromonas sp. DDH964
Ga0393266_0005857_2452_2745	Ga0393266_0005857	Desulfatiglandales01	d__Bacteria;p__Desulfobacterota;c__Desulfobacteria;o__Desulfatiglandales;f__HGW-15;g__DSXZ01	Bacteria;Desulfobacterota;Desulfobacteria;Desulfatiglandales	putative transcriptional regulator		COG2944	COG2944	pfam01381			KO:K07726	SM00530	Bacteria;Proteobacteria;Deltaproteobacteria;Desulfobacterales;Desulfobacteraceae;Desulfotignum;Desulfotignum balticum;Desulfotignum balticum DSM 7044
Ga0393266_0012772_2371_3789	Ga0393266_0012772	Desulfatiglandales01	d__Bacteria;p__Desulfobacterota;c__Desulfobacteria;o__Desulfatiglandales;f__HGW-15;g__DSXZ01	Bacteria;Desulfobacterota;Desulfobacteria;Desulfatiglandales	DNA-binding NtrC family response regulator		COG2204	COG2204	pfam00158 | pfam00072 | pfam02954				SM00448 | SM00382	Bacteria;Proteobacteria;Deltaproteobacteria;Desulfuromonadales;Desulfuromonadaceae;Desulfuromusa;Desulfuromusa kysingii;Desulfuromusa kysingii DSM 7343
Ga0393266_0004941_2266_3195	Ga0393266_0004941	Desulfatiglandales01	d__Bacteria;p__Desulfobacterota;c__Desulfobacteria;o__Desulfatiglandales;f__HGW-15;g__DSXZ01	Bacteria;Desulfobacterota;Desulfobacteria;Desulfatiglandales	predicted dienelactone hydrolase		COG4188 | COG4188	COG4188	pfam12697					Bacteria;Planctomycetes;Planctomycetia;Planctomycetales;Planctomycetaceae;Roseimaritima;Roseimaritima ulvae;Roseimaritima ulvae DSM 25454
Ga0393266_0000604_1165_2544	Ga0393266_0000604	Desulfatiglandales01	d__Bacteria;p__Desulfobacterota;c__Desulfobacteria;o__Desulfatiglandales;f__HGW-15;g__DSXZ01	Bacteria;Desulfobacterota;Desulfobacteria;Desulfatiglandales	two-component system response regulator AtoC		COG2204	COG2204	pfam00158 | pfam00072 | pfam02954			KO:K07714	SM00448 | SM00382	Bacteria;Proteobacteria;Deltaproteobacteria;Desulfobacterales;Desulfobacteraceae;Desulfococcus;Desulfococcus oleovorans;Desulfococcus oleovorans Hxd3
Ga0393266_0004389_40_429	Ga0393266_0004389	Desulfatiglandales01	d__Bacteria;p__Desulfobacterota;c__Desulfobacteria;o__Desulfatiglandales;f__HGW-15;g__DSXZ01	Bacteria;Desulfobacterota;Desulfobacteria;Desulfatiglandales	addiction module HigA family antidote		COG3093	COG3093	pfam01381	TIGR02607			SM00530	Bacteria;Proteobacteria;Deltaproteobacteria;Desulfobacterales;Desulfobacteraceae;Desulfosarcina;Desulfosarcina variabilis;Desulfosarcina variabilis Montpellier
Ga0393266_0003610_5625_6722	Ga0393266_0003610	Desulfatiglandales01	d__Bacteria;p__Desulfobacterota;c__Desulfobacteria;o__Desulfatiglandales;f__HGW-15;g__DSXZ01	Bacteria;Desulfobacterota;Desulfobacteria;Desulfatiglandales	predicted AAA+ superfamily ATPase		COG1373	COG1373	pfam13173 | pfam13635				SM00382	Bacteria;Nitrospirae;Nitrospira;Nitrospirales;Nitrospiraceae;Nitrospira;Candidatus Nitrospira nitrosa;Candidatus Nitrospira nitrosa COMA1
Ga0393266_0001734_3847_4887	Ga0393266_0001734	Desulfatiglandales01	d__Bacteria;p__Desulfobacterota;c__Desulfobacteria;o__Desulfatiglandales;f__HGW-15;g__DSXZ01	Bacteria;Desulfobacterota;Desulfobacteria;Desulfatiglandales	DNA polymerase-3 subunit delta'	EC:2.7.7.7	COG2812 | COG2812	COG2812	pfam13177	TIGR00678		KO:K02341	SM00382	Bacteria;Proteobacteria;Deltaproteobacteria;unclassified Deltaproteobacteria;unclassified Deltaproteobacteria;unclassified Deltaproteobacteria;delta proteobacterium NaphS2;delta proteobacterium NaphS2
Ga0393266_0000366_8945_10579	Ga0393266_0000366	Desulfatiglandales01	d__Bacteria;p__Desulfobacterota;c__Desulfobacteria;o__Desulfatiglandales;f__HGW-15;g__DSXZ01	Bacteria;Desulfobacterota;Desulfobacteria;Desulfatiglandales	nickel transport system substrate-binding protein		COG0747	COG0747	pfam00496	TIGR02294		KO:K15584		Bacteria;Proteobacteria;Deltaproteobacteria;Desulfovibrionales;Desulfovibrionaceae;Pseudodesulfovibrio;Pseudodesulfovibrio aespoeensis;Pseudodesulfovibrio aespoeensis Aspo-2, DSM 10631
Ga0393266_0003191_2569_5817	Ga0393266_0003191	Desulfatiglandales01	d__Bacteria;p__Desulfobacterota;c__Desulfobacteria;o__Desulfatiglandales;f__HGW-15;g__DSXZ01	Bacteria;Desulfobacterota;Desulfobacteria;Desulfatiglandales	carbamoyl-phosphate synthase large subunit	EC:6.3.5.5	COG0458 | COG0458	COG0458	pfam02786 | pfam02787 | pfam02786 | pfam02142	TIGR01369		KO:K01955	SM01096	Bacteria;Proteobacteria;Deltaproteobacteria;unclassified Deltaproteobacteria;unclassified Deltaproteobacteria;unclassified Deltaproteobacteria;delta proteobacterium NaphS2;delta proteobacterium NaphS2
Ga0393266_0003610_1_105	Ga0393266_0003610	Desulfatiglandales01	d__Bacteria;p__Desulfobacterota;c__Desulfobacteria;o__Desulfatiglandales;f__HGW-15;g__DSXZ01	Bacteria;Desulfobacterota;Desulfobacteria;Desulfatiglandales
Ga0393266_0008389_1318_3819	Ga0393266_0008389	Desulfatiglandales01	d__Bacteria;p__Desulfobacterota;c__Desulfobacteria;o__Desulfatiglandales;f__HGW-15;g__DSXZ01	Bacteria;Desulfobacterota;Desulfobacteria;Desulfatiglandales	starch phosphorylase	EC:2.4.1.1	COG0058	COG0058	pfam00343	TIGR02093	GT35(113-826)	KO:K00688		Bacteria;Cyanobacteria;unclassified Cyanobacteria;Nostocales;Chlorogloeopsidaceae;Chlorogloeopsis;Chlorogloeopsis fritschii;Chlorogloeopsis fritschii PCC 9212
Ga0393266_0015980_3_1097	Ga0393266_0015980	Desulfatiglandales01	d__Bacteria;p__Desulfobacterota;c__Desulfobacteria;o__Desulfatiglandales;f__HGW-15;g__DSXZ01	Bacteria;Desulfobacterota;Desulfobacteria;Desulfatiglandales	signal transduction histidine kinase		COG0642	COG0642	pfam02518 | pfam00512				SM00388	Bacteria;Proteobacteria;Deltaproteobacteria;Desulfobacterales;Desulfobacteraceae;Desulfatiglans;Desulfatiglans anilini;Desulfatiglans anilini DSM 4660
Ga0393266_0030420_3_128	Ga0393266_0030420	Desulfatiglandales01	d__Bacteria;p__Desulfobacterota;c__Desulfobacteria;o__Desulfatiglandales;f__HGW-15;g__DSXZ01	Bacteria;Desulfobacterota;Desulfobacteria;Desulfatiglandales
Ga0393266_0000778_10030_11028	Ga0393266_0000778	Desulfatiglandales01	d__Bacteria;p__Desulfobacterota;c__Desulfobacteria;o__Desulfatiglandales;f__HGW-15;g__DSXZ01	Bacteria;Desulfobacterota;Desulfobacteria;Desulfatiglandales	uncharacterized protein YecE (DUF72 family)		COG1801	COG1801	pfam01904					Bacteria;Proteobacteria;Deltaproteobacteria;unclassified Deltaproteobacteria;unclassified Deltaproteobacteria;unclassified Deltaproteobacteria;delta proteobacterium NaphS2;delta proteobacterium NaphS2
Ga0393266_0002220_6379_7134	Ga0393266_0002220	Desulfatiglandales01	d__Bacteria;p__Desulfobacterota;c__Desulfobacteria;o__Desulfatiglandales;f__HGW-15;g__DSXZ01	Bacteria;Desulfobacterota;Desulfobacteria;Desulfatiglandales	Fe-S cluster assembly ATP-binding protein		COG0396	COG0396	pfam00005	TIGR01978		KO:K09013	SM00382	Bacteria;Proteobacteria;Deltaproteobacteria;Syntrophobacterales;Syntrophobacteraceae;Desulfacinum;Desulfacinum infernum;Desulfacinum infernum DSM 9756
Ga0393266_0026668_2383_2679	Ga0393266_0026668	Desulfatiglandales01	d__Bacteria;p__Desulfobacterota;c__Desulfobacteria;o__Desulfatiglandales;f__HGW-15;g__DSXZ01	Bacteria;Desulfobacterota;Desulfobacteria;Desulfatiglandales	prevent-host-death family protein		COG2161	COG2161	pfam02604	TIGR01552				Bacteria;Proteobacteria;Deltaproteobacteria;Desulfuromonadales;Geobacteraceae;Geobacter;Geobacter metallireducens;Geobacter metallireducens GS-15
Ga0393266_0003453_968_2617	Ga0393266_0003453	Desulfatiglandales01	d__Bacteria;p__Desulfobacterota;c__Desulfobacteria;o__Desulfatiglandales;f__HGW-15;g__DSXZ01	Bacteria;Desulfobacterota;Desulfobacteria;Desulfatiglandales	two-component system sensor histidine kinase PilS (NtrC family)	EC:2.7.13.3	COG0642	COG5000	pfam02518 | pfam00512 | pfam00989	TIGR00229		KO:K02668	SM00387 | SM00388 | SM00091	Bacteria;Proteobacteria;Deltaproteobacteria;unclassified Deltaproteobacteria;unclassified Deltaproteobacteria;unclassified Deltaproteobacteria;delta proteobacterium NaphS2;delta proteobacterium NaphS2
Ga0393266_0001817_9106_9279	Ga0393266_0001817	Desulfatiglandales01	d__Bacteria;p__Desulfobacterota;c__Desulfobacteria;o__Desulfatiglandales;f__HGW-15;g__DSXZ01	Bacteria;Desulfobacterota;Desulfobacteria;Desulfatiglandales			COG3603	COG3603	pfam13840			KO:K09707		Bacteria;Proteobacteria;Alphaproteobacteria;Rhizobiales;Methylobacteriaceae;Microvirga;Microvirga sp. BSC39;Microvirga sp. BSC39
Ga0393266_0013853_400_1467	Ga0393266_0013853	Desulfatiglandales01	d__Bacteria;p__Desulfobacterota;c__Desulfobacteria;o__Desulfatiglandales;f__HGW-15;g__DSXZ01	Bacteria;Desulfobacterota;Desulfobacteria;Desulfatiglandales	3-deoxy-alpha-D-manno-octulosonate 8-oxidase	EC:1.1.3.48	COG1454	COG1454	pfam00465			KO:K19714		Bacteria;Proteobacteria;Gammaproteobacteria;Chromatiales;Ectothiorhodospiraceae;Ectothiorhodosinus;Ectothiorhodosinus mongolicus;Ectothiorhodosinus mongolicus M9
Ga0393266_0012613_864_2120	Ga0393266_0012613	Desulfatiglandales01	d__Bacteria;p__Desulfobacterota;c__Desulfobacteria;o__Desulfatiglandales;f__HGW-15;g__DSXZ01	Bacteria;Desulfobacterota;Desulfobacteria;Desulfatiglandales	nicotinamide-nucleotide amidase	EC:3.5.1.42	COG1546	COG1058	pfam02464 | pfam00994	TIGR00200		KO:K03742	SM00852	Bacteria;Proteobacteria;Deltaproteobacteria;Desulfobacterales;Desulfobacteraceae;Desulfatiglans;Desulfatiglans anilini;Desulfatiglans anilini DSM 4660
Ga0393266_0006079_4823_5104	Ga0393266_0006079	Desulfatiglandales01	d__Bacteria;p__Desulfobacterota;c__Desulfobacteria;o__Desulfatiglandales;f__HGW-15;g__DSXZ01	Bacteria;Desulfobacterota;Desulfobacteria;Desulfatiglandales	four helix bundle protein			2AR54	pfam05635	TIGR02436				Bacteria;Bacteroidetes;unclassified Bacteroidetes;Bacteroidetes Order II. Incertae sedis;Rhodothermaceae;Salinibacter;Salinibacter altiplanensis;Salinibacter altiplanensis LL19
Ga0393266_0012625_19_786	Ga0393266_0012625	Desulfatiglandales01	d__Bacteria;p__Desulfobacterota;c__Desulfobacteria;o__Desulfatiglandales;f__HGW-15;g__DSXZ01	Bacteria;Desulfobacterota;Desulfobacteria;Desulfatiglandales	acetoin utilization protein AcuC		COG0123	COG0123	pfam00850			KO:K04768		Bacteria;Proteobacteria;Deltaproteobacteria;Syntrophobacterales;Syntrophorhabdaceae;Syntrophorhabdus;Syntrophorhabdus aromaticivorans;Syntrophorhabdus aromaticivorans UI
Ga0393266_0002963_6801_7370	Ga0393266_0002963	Desulfatiglandales01	d__Bacteria;p__Desulfobacterota;c__Desulfobacteria;o__Desulfatiglandales;f__HGW-15;g__DSXZ01	Bacteria;Desulfobacterota;Desulfobacteria;Desulfatiglandales	tripartite ATP-independent transporter DctM subunit		COG4664	COG4664	pfam06808	TIGR00786				Bacteria;Proteobacteria;Deltaproteobacteria;Desulfarculales;Desulfarculaceae;Dethiosulfatarculus;Dethiosulfatarculus sandiegensis;Dethiosulfatarculus sandiegensis SPR
Ga0393266_0001817_915_1943	Ga0393266_0001817	Desulfatiglandales01	d__Bacteria;p__Desulfobacterota;c__Desulfobacteria;o__Desulfatiglandales;f__HGW-15;g__DSXZ01	Bacteria;Desulfobacterota;Desulfobacteria;Desulfatiglandales	arabinose-5-phosphate isomerase	EC:5.3.1.13	COG0794	COG0517	pfam01380 | pfam00571 | pfam00571	TIGR00393		KO:K06041	SM00116 | SM00116	Bacteria;Proteobacteria;Deltaproteobacteria;unclassified Deltaproteobacteria;unclassified Deltaproteobacteria;unclassified Deltaproteobacteria;delta proteobacterium NaphS2;delta proteobacterium NaphS2
Ga0393266_0005367_1187_2458	Ga0393266_0005367	Desulfatiglandales01	d__Bacteria;p__Desulfobacterota;c__Desulfobacteria;o__Desulfatiglandales;f__HGW-15;g__DSXZ01	Bacteria;Desulfobacterota;Desulfobacteria;Desulfatiglandales	branched-chain amino acid transport system substrate-binding protein		COG0683	COG0683	pfam13458			KO:K01999		Bacteria;Proteobacteria;Deltaproteobacteria;Desulfobacterales;Desulfobacteraceae;Desulfatiglans;Desulfatiglans anilini;Desulfatiglans anilini DSM 4660
Ga0393266_0000361_16815_16940	Ga0393266_0000361	Desulfatiglandales01	d__Bacteria;p__Desulfobacterota;c__Desulfobacteria;o__Desulfatiglandales;f__HGW-15;g__DSXZ01	Bacteria;Desulfobacterota;Desulfobacteria;Desulfatiglandales
Ga0393266_0003557_3211_4302	Ga0393266_0003557	Desulfatiglandales01	d__Bacteria;p__Desulfobacterota;c__Desulfobacteria;o__Desulfatiglandales;f__HGW-15;g__DSXZ01	Bacteria;Desulfobacterota;Desulfobacteria;Desulfatiglandales	magnesium transporter		COG0598	COG0598	pfam01544	TIGR00383		KO:K03284		Archaea;Euryarchaeota;Methanomicrobia;Methanosarcinales;unclassified Methanosarcinales;unclassified Methanosarcinales;unclassified Methanosarcinales;Methanosarcinales sp. ANME-2a
Ga0393266_0001858_3717_5003	Ga0393266_0001858	Desulfatiglandales01	d__Bacteria;p__Desulfobacterota;c__Desulfobacteria;o__Desulfatiglandales;f__HGW-15;g__DSXZ01	Bacteria;Desulfobacterota;Desulfobacteria;Desulfatiglandales	electron transport complex protein RnfC		COG4656	COG4656	pfam13237			KO:K03615		Bacteria;Proteobacteria;Deltaproteobacteria;unclassified Deltaproteobacteria;unclassified Deltaproteobacteria;unclassified Deltaproteobacteria;delta proteobacterium NaphS2;delta proteobacterium NaphS2
Ga0393266_0017206_993_1721	Ga0393266_0017206	Desulfatiglandales01	d__Bacteria;p__Desulfobacterota;c__Desulfobacteria;o__Desulfatiglandales;f__HGW-15;g__DSXZ01	Bacteria;Desulfobacterota;Desulfobacteria;Desulfatiglandales	lipoate-protein ligase B		COG0321	COG0321	pfam03099	TIGR00214				Bacteria;Proteobacteria;Deltaproteobacteria;Syntrophobacterales;Syntrophaceae;Syntrophus;Syntrophus gentianae;Syntrophus gentianae DSM 8423
Ga0393266_0011190_529_1734	Ga0393266_0011190	Desulfatiglandales01	d__Bacteria;p__Desulfobacterota;c__Desulfobacteria;o__Desulfatiglandales;f__HGW-15;g__DSXZ01	Bacteria;Desulfobacterota;Desulfobacteria;Desulfatiglandales	argininosuccinate synthase	EC:6.3.4.5	COG0137	COG0137	pfam00764	TIGR00032		KO:K01940		Bacteria;Proteobacteria;Deltaproteobacteria;Desulfobacterales;Desulfobacteraceae;Desulfatiglans;Desulfatiglans anilini;Desulfatiglans anilini DSM 4660
Ga0393266_0005547_4385_4516	Ga0393266_0005547	Desulfatiglandales01	d__Bacteria;p__Desulfobacterota;c__Desulfobacteria;o__Desulfatiglandales;f__HGW-15;g__DSXZ01	Bacteria;Desulfobacterota;Desulfobacteria;Desulfatiglandales
Ga0393266_0010161_83_895	Ga0393266_0010161	Desulfatiglandales01	d__Bacteria;p__Desulfobacterota;c__Desulfobacteria;o__Desulfatiglandales;f__HGW-15;g__DSXZ01	Bacteria;Desulfobacterota;Desulfobacteria;Desulfatiglandales	FdhD protein		COG1526	COG1526	pfam02634	TIGR00129		KO:K02379		Bacteria;Proteobacteria;Deltaproteobacteria;Desulfobacterales;Desulfobacteraceae;Desulfatiglans;Desulfatiglans anilini;Desulfatiglans anilini DSM 4660
Ga0393266_0007389_1_198	Ga0393266_0007389	Desulfatiglandales01	d__Bacteria;p__Desulfobacterota;c__Desulfobacteria;o__Desulfatiglandales;f__HGW-15;g__DSXZ01	Bacteria;Desulfobacterota;Desulfobacteria;Desulfatiglandales				2ETZJ						Bacteria;Proteobacteria;Deltaproteobacteria;Desulfobacterales;Desulfobacteraceae;Desulfobacterium;Desulfobacterium autotrophicum;Desulfobacterium autotrophicum HRM2, DSM 3382
Ga0393266_0013299_717_1007	Ga0393266_0013299	Desulfatiglandales01	d__Bacteria;p__Desulfobacterota;c__Desulfobacteria;o__Desulfatiglandales;f__HGW-15;g__DSXZ01	Bacteria;Desulfobacterota;Desulfobacteria;Desulfatiglandales			COG1669	COG1669	pfam01909			KO:K07075		Bacteria;Proteobacteria;Deltaproteobacteria;Desulfobacterales;Desulfobacteraceae;Desulfobacterium;Desulfobacterium vacuolatum;Desulfobacterium vacuolatum DSM 3385
Ga0393266_0014541_2_931	Ga0393266_0014541	Desulfatiglandales01	d__Bacteria;p__Desulfobacterota;c__Desulfobacteria;o__Desulfatiglandales;f__HGW-15;g__DSXZ01	Bacteria;Desulfobacterota;Desulfobacteria;Desulfatiglandales			COG0679	COG0679				KO:K07088		Bacteria;Atribacteria;unclassified Atribacteria;unclassified Atribacteria;unclassified Atribacteria;unclassified Atribacteria;unclassified Atribacteria;Atribacteria bacterium SCGC AAA255-G05 (contamination screened)
Ga0393266_0001384_8671_9162	Ga0393266_0001384	Desulfatiglandales01	d__Bacteria;p__Desulfobacterota;c__Desulfobacteria;o__Desulfatiglandales;f__HGW-15;g__DSXZ01	Bacteria;Desulfobacterota;Desulfobacteria;Desulfatiglandales	F-type H+-transporting ATPase subunit delta		COG0712	COG0712	pfam00213	TIGR01145		KO:K02113		Bacteria;Proteobacteria;Deltaproteobacteria;unclassified Deltaproteobacteria;unclassified Deltaproteobacteria;unclassified Deltaproteobacteria;delta proteobacterium NaphS2;delta proteobacterium NaphS2
Ga0393266_0014177_582_1637	Ga0393266_0014177	Desulfatiglandales01	d__Bacteria;p__Desulfobacterota;c__Desulfobacteria;o__Desulfatiglandales;f__HGW-15;g__DSXZ01	Bacteria;Desulfobacterota;Desulfobacteria;Desulfatiglandales	HD-GYP domain-containing protein (c-di-GMP phosphodiesterase class II)		COG2206	COG2206	pfam13487					Bacteria;Nitrospirae;Nitrospira;Nitrospirales;Nitrospiraceae;Nitrospira;Candidatus Nitrospira nitrosa;Candidatus Nitrospira nitrosa COMA1
Ga0393266_0005857_2742_3074	Ga0393266_0005857	Desulfatiglandales01	d__Bacteria;p__Desulfobacterota;c__Desulfobacteria;o__Desulfatiglandales;f__HGW-15;g__DSXZ01	Bacteria;Desulfobacterota;Desulfobacteria;Desulfatiglandales			COG4737	COG4737	pfam06296					Bacteria;Proteobacteria;Deltaproteobacteria;Desulfobacterales;Desulfobacteraceae;Desulfotignum;Desulfotignum balticum;Desulfotignum balticum DSM 7044
Ga0393266_0001384_3531_3824	Ga0393266_0001384	Desulfatiglandales01	d__Bacteria;p__Desulfobacterota;c__Desulfobacteria;o__Desulfatiglandales;f__HGW-15;g__DSXZ01	Bacteria;Desulfobacterota;Desulfobacteria;Desulfatiglandales	cell division protein ZapA		COG3027	COG3027	pfam05164			KO:K09888		Bacteria;Firmicutes;Bacilli;Bacillales;Alicyclobacillaceae;Alicyclobacillus;Alicyclobacillus sendaiensis;Alicyclobacillus sendaiensis NBRC 100866
Ga0393266_0012772_8_2374	Ga0393266_0012772	Desulfatiglandales01	d__Bacteria;p__Desulfobacterota;c__Desulfobacteria;o__Desulfatiglandales;f__HGW-15;g__DSXZ01	Bacteria;Desulfobacterota;Desulfobacteria;Desulfatiglandales	PAS domain S-box-containing protein		COG0642	COG2202	pfam07695 | pfam02518 | pfam00989 | pfam00512	TIGR00229			SM00387 | SM00091 | SM00086 | SM00388 | SM00388	Bacteria;Proteobacteria;Deltaproteobacteria;Desulfobacterales;Desulfobacteraceae;Candidatus Magnetomorum;Candidatus Magnetomorum sp. HK-1;Candidatus Magnetomorum sp. HK-1
Ga0393266_0009734_196_1065	Ga0393266_0009734	Desulfatiglandales01	d__Bacteria;p__Desulfobacterota;c__Desulfobacteria;o__Desulfatiglandales;f__HGW-15;g__DSXZ01	Bacteria;Desulfobacterota;Desulfobacteria;Desulfatiglandales	UPF0042 nucleotide-binding protein		COG1660	COG1660	pfam03668			KO:K06958	SM00382	Bacteria;Proteobacteria;Deltaproteobacteria;Desulfobacterales;Desulfobacteraceae;Desulfatiglans;Desulfatiglans anilini;Desulfatiglans anilini DSM 4660
Ga0393266_0001762_2663_3103	Ga0393266_0001762	Desulfatiglandales01	d__Bacteria;p__Desulfobacterota;c__Desulfobacteria;o__Desulfatiglandales;f__HGW-15;g__DSXZ01	Bacteria;Desulfobacterota;Desulfobacteria;Desulfatiglandales	flavorubredoxin		COG0426	COG0426	pfam12724					Bacteria;Proteobacteria;Deltaproteobacteria;Desulfobacterales;Desulfobacteraceae;Desulfatiglans;Desulfatiglans anilini;Desulfatiglans anilini DSM 4660
Ga0393266_0001258_5354_6388	Ga0393266_0001258	Desulfatiglandales01	d__Bacteria;p__Desulfobacterota;c__Desulfobacteria;o__Desulfatiglandales;f__HGW-15;g__DSXZ01	Bacteria;Desulfobacterota;Desulfobacteria;Desulfatiglandales	CheY-like chemotaxis protein		COG0784	COG0745	pfam00072 | pfam14332				SM00448	Bacteria;Proteobacteria;Deltaproteobacteria;Desulfobacterales;Desulfobacteraceae;Desulforegula;Desulforegula conservatrix;Desulforegula conservatrix Mb1Pa
Ga0393266_0010629_1630_1839	Ga0393266_0010629	Desulfatiglandales01	d__Bacteria;p__Desulfobacterota;c__Desulfobacteria;o__Desulfatiglandales;f__HGW-15;g__DSXZ01	Bacteria;Desulfobacterota;Desulfobacteria;Desulfatiglandales
Ga0393266_0001258_4245_4928	Ga0393266_0001258	Desulfatiglandales01	d__Bacteria;p__Desulfobacterota;c__Desulfobacteria;o__Desulfatiglandales;f__HGW-15;g__DSXZ01	Bacteria;Desulfobacterota;Desulfobacteria;Desulfatiglandales	protein TonB		COG0810	COG0810	pfam03544	TIGR01352		KO:K03832		Bacteria;Proteobacteria;Deltaproteobacteria;Desulfobacterales;Desulfobacteraceae;Desulfatitalea;Desulfatitalea tepidiphila;Desulfatitalea tepidiphila S28bF
Ga0393266_0003117_6345_7037	Ga0393266_0003117	Desulfatiglandales01	d__Bacteria;p__Desulfobacterota;c__Desulfobacteria;o__Desulfatiglandales;f__HGW-15;g__DSXZ01	Bacteria;Desulfobacterota;Desulfobacteria;Desulfatiglandales	pyruvate formate lyase activating enzyme	EC:1.97.1.4	COG1180	COG1180	pfam04055 | pfam13353	TIGR02495		KO:K04069		Bacteria;Proteobacteria;Deltaproteobacteria;Desulfobacterales;Desulfobacteraceae;Desulfonema;Desulfonema limicola;Desulfonema limicola Jadebusen, DSM 2076
Ga0393266_0011048_3_329	Ga0393266_0011048	Desulfatiglandales01	d__Bacteria;p__Desulfobacterota;c__Desulfobacteria;o__Desulfatiglandales;f__HGW-15;g__DSXZ01	Bacteria;Desulfobacterota;Desulfobacteria;Desulfatiglandales	peptidyl-prolyl cis-trans isomerase D	EC:5.2.1.8		COG0760				KO:K03770		Bacteria;Proteobacteria;Deltaproteobacteria;unclassified Deltaproteobacteria;unclassified Deltaproteobacteria;unclassified Deltaproteobacteria;delta proteobacterium NaphS2;delta proteobacterium NaphS2
Ga0393266_0002254_8054_8413	Ga0393266_0002254	Desulfatiglandales01	d__Bacteria;p__Desulfobacterota;c__Desulfobacteria;o__Desulfatiglandales;f__HGW-15;g__DSXZ01	Bacteria;Desulfobacterota;Desulfobacteria;Desulfatiglandales	GMP synthase (glutamine-hydrolysing)	EC:6.3.5.2	COG0519	COG0519	pfam02540			KO:K01951		Bacteria;Proteobacteria;Deltaproteobacteria;Desulfobacterales;Desulfobacteraceae;Desulfococcus;Desulfococcus multivorans;Desulfococcus multivorans DSM 2059
Ga0393266_0001129_2342_4438	Ga0393266_0001129	Desulfatiglandales01	d__Bacteria;p__Desulfobacterota;c__Desulfobacteria;o__Desulfatiglandales;f__HGW-15;g__DSXZ01	Bacteria;Desulfobacterota;Desulfobacteria;Desulfatiglandales	spermidine synthase	EC:2.5.1.16	COG4262 | COG4262	COG4262	pfam01564			KO:K00797		Bacteria;Proteobacteria;Deltaproteobacteria;unclassified Deltaproteobacteria;unclassified Deltaproteobacteria;unclassified Deltaproteobacteria;delta proteobacterium NaphS2;delta proteobacterium NaphS2
Ga0393266_0000520_7252_8034	Ga0393266_0000520	Desulfatiglandales01	d__Bacteria;p__Desulfobacterota;c__Desulfobacteria;o__Desulfatiglandales;f__HGW-15;g__DSXZ01	Bacteria;Desulfobacterota;Desulfobacteria;Desulfatiglandales	chromosome partitioning protein		COG1192	COG1192	pfam13614			KO:K03496		Bacteria;Proteobacteria;Deltaproteobacteria;Desulfobacterales;Desulfobacteraceae;Desulfatiglans;Desulfatiglans anilini;Desulfatiglans anilini DSM 4660
Ga0393266_0001258_3889_4248	Ga0393266_0001258	Desulfatiglandales01	d__Bacteria;p__Desulfobacterota;c__Desulfobacteria;o__Desulfatiglandales;f__HGW-15;g__DSXZ01	Bacteria;Desulfobacterota;Desulfobacteria;Desulfatiglandales	biopolymer transport protein ExbD		COG0848	COG0848	pfam02472			KO:K03559		Bacteria;Proteobacteria;Deltaproteobacteria;Desulfobacterales;Desulfobacteraceae;Desulfatitalea;Desulfatitalea tepidiphila;Desulfatitalea tepidiphila S28bF
Ga0393266_0003134_1112_2755	Ga0393266_0003134	Desulfatiglandales01	d__Bacteria;p__Desulfobacterota;c__Desulfobacteria;o__Desulfatiglandales;f__HGW-15;g__DSXZ01	Bacteria;Desulfobacterota;Desulfobacteria;Desulfatiglandales	SNF2 family DNA or RNA helicase		COG0553 | COG0553	COG0553	pfam00176 | pfam00271				SM00490 | SM00487	Bacteria;Proteobacteria;Deltaproteobacteria;Desulfobacterales;Desulfobacteraceae;Desulfosarcina;Desulfosarcina variabilis;Desulfosarcina variabilis Montpellier
Ga0393266_0002220_5165_6391	Ga0393266_0002220	Desulfatiglandales01	d__Bacteria;p__Desulfobacterota;c__Desulfobacteria;o__Desulfatiglandales;f__HGW-15;g__DSXZ01	Bacteria;Desulfobacterota;Desulfobacteria;Desulfatiglandales			COG0719	COG0719	pfam01458			KO:K07033		Bacteria;Proteobacteria;Deltaproteobacteria;Syntrophobacterales;Syntrophobacteraceae;Desulfacinum;Desulfacinum infernum;Desulfacinum infernum DSM 9756
Ga0393266_0000778_5160_6254	Ga0393266_0000778	Desulfatiglandales01	d__Bacteria;p__Desulfobacterota;c__Desulfobacteria;o__Desulfatiglandales;f__HGW-15;g__DSXZ01	Bacteria;Desulfobacterota;Desulfobacteria;Desulfatiglandales	general L-amino acid transport system permease protein		COG0765	COG0765	pfam00528	TIGR01726		KO:K09971		Bacteria;Proteobacteria;Deltaproteobacteria;Syntrophobacterales;Syntrophobacteraceae;Desulfacinum;Desulfacinum hydrothermale;Desulfacinum hydrothermale DSM 13146
Ga0393266_0002794_3064_4692	Ga0393266_0002794	Desulfatiglandales01	d__Bacteria;p__Desulfobacterota;c__Desulfobacteria;o__Desulfatiglandales;f__HGW-15;g__DSXZ01	Bacteria;Desulfobacterota;Desulfobacteria;Desulfatiglandales	Fe-S oxidoreductase		COG0247	COG0247	pfam13534 | pfam02754					Bacteria;Proteobacteria;Deltaproteobacteria;Desulfobacterales;Desulfobacteraceae;Desulfatiglans;Desulfatiglans anilini;Desulfatiglans anilini DSM 4660
Ga0393266_0001387_4284_6047	Ga0393266_0001387	Desulfatiglandales01	d__Bacteria;p__Desulfobacterota;c__Desulfobacteria;o__Desulfatiglandales;f__HGW-15;g__DSXZ01	Bacteria;Desulfobacterota;Desulfobacteria;Desulfatiglandales	long-chain acyl-CoA synthetase	EC:6.2.1.3	COG0318	COG0318	pfam00501 | pfam13193			KO:K01897		Bacteria;Proteobacteria;Deltaproteobacteria;Desulfarculales;Desulfarculaceae;Desulfocarbo;Desulfocarbo indianensis;Desulfocarbo indianensis SCBM
Ga0393266_0009667_1539_2855	Ga0393266_0009667	Desulfatiglandales01	d__Bacteria;p__Desulfobacterota;c__Desulfobacteria;o__Desulfatiglandales;f__HGW-15;g__DSXZ01	Bacteria;Desulfobacterota;Desulfobacteria;Desulfatiglandales				COG3064	pfam11737					Bacteria;Proteobacteria;Deltaproteobacteria;Desulfuromonadales;Geobacteraceae;Geobacter;Geobacter sp. DSM 2909;Geobacter sp. DSM 2909
Ga0393266_0001387_2722_4170	Ga0393266_0001387	Desulfatiglandales01	d__Bacteria;p__Desulfobacterota;c__Desulfobacteria;o__Desulfatiglandales;f__HGW-15;g__DSXZ01	Bacteria;Desulfobacterota;Desulfobacteria;Desulfatiglandales	trk system potassium uptake protein TrkH		COG0168	COG0168	pfam02386	TIGR00933		KO:K03498		Bacteria;Proteobacteria;Deltaproteobacteria;unclassified Deltaproteobacteria;unclassified Deltaproteobacteria;unclassified Deltaproteobacteria;delta proteobacterium NaphS2;delta proteobacterium NaphS2
Ga0393266_0000567_8308_9153	Ga0393266_0000567	Desulfatiglandales01	d__Bacteria;p__Desulfobacterota;c__Desulfobacteria;o__Desulfatiglandales;f__HGW-15;g__DSXZ01	Bacteria;Desulfobacterota;Desulfobacteria;Desulfatiglandales	NAD(P)H-flavin reductase		COG0543	COG0543	pfam00175 | pfam10418					Bacteria;Proteobacteria;Deltaproteobacteria;Desulfobacterales;Desulfobacteraceae;Desulfosarcina;Desulfosarcina variabilis;Desulfosarcina variabilis Montpellier
Ga0393266_0000935_336_1235	Ga0393266_0000935	Desulfatiglandales01	d__Bacteria;p__Desulfobacterota;c__Desulfobacteria;o__Desulfatiglandales;f__HGW-15;g__DSXZ01	Bacteria;Desulfobacterota;Desulfobacteria;Desulfatiglandales	dTDP-4-dehydrorhamnose reductase	EC:1.1.1.133	COG1091	COG1091	pfam04321	TIGR01214		KO:K00067		Bacteria;Proteobacteria;Deltaproteobacteria;unclassified Deltaproteobacteria;unclassified Deltaproteobacteria;unclassified Deltaproteobacteria;delta proteobacterium NaphS2;delta proteobacterium NaphS2
Ga0393266_0000907_4617_5246	Ga0393266_0000907	Desulfatiglandales01	d__Bacteria;p__Desulfobacterota;c__Desulfobacteria;o__Desulfatiglandales;f__HGW-15;g__DSXZ01	Bacteria;Desulfobacterota;Desulfobacteria;Desulfatiglandales	L-threonylcarbamoyladenylate synthase	EC:2.7.7.87	COG0009	COG0009	pfam01300	TIGR00057		KO:K07566		Bacteria;Proteobacteria;Deltaproteobacteria;unclassified Deltaproteobacteria;unclassified Deltaproteobacteria;unclassified Deltaproteobacteria;delta proteobacterium NaphS2;delta proteobacterium NaphS2
Ga0393266_0025443_2313_2513	Ga0393266_0025443	Desulfatiglandales01	d__Bacteria;p__Desulfobacterota;c__Desulfobacteria;o__Desulfatiglandales;f__HGW-15;g__DSXZ01	Bacteria;Desulfobacterota;Desulfobacteria;Desulfatiglandales	uncharacterized protein YueI		COG5506
Ga0393266_0005367_2_196	Ga0393266_0005367	Desulfatiglandales01	d__Bacteria;p__Desulfobacterota;c__Desulfobacteria;o__Desulfatiglandales;f__HGW-15;g__DSXZ01	Bacteria;Desulfobacterota;Desulfobacteria;Desulfatiglandales	branched-chain amino acid transport system permease protein			COG4177				KO:K01998		Bacteria;Proteobacteria;Deltaproteobacteria;Desulfobacterales;Desulfobacteraceae;Desulfatiglans;Desulfatiglans anilini;Desulfatiglans anilini DSM 4660
Ga0393266_0005367_199_1083	Ga0393266_0005367	Desulfatiglandales01	d__Bacteria;p__Desulfobacterota;c__Desulfobacteria;o__Desulfatiglandales;f__HGW-15;g__DSXZ01	Bacteria;Desulfobacterota;Desulfobacteria;Desulfatiglandales	branched-chain amino acid transport system permease protein		COG0559	COG0559	pfam02653			KO:K01997		Bacteria;Proteobacteria;Deltaproteobacteria;Desulfobacterales;Desulfobacteraceae;Desulfatiglans;Desulfatiglans anilini;Desulfatiglans anilini DSM 4660
Ga0393266_0001126_7431_7931	Ga0393266_0001126	Desulfatiglandales01	d__Bacteria;p__Desulfobacterota;c__Desulfobacteria;o__Desulfatiglandales;f__HGW-15;g__DSXZ01	Bacteria;Desulfobacterota;Desulfobacteria;Desulfatiglandales	NADH-quinone oxidoreductase subunit E	EC:1.6.5.3	COG1905	COG1905	pfam01257			KO:K00334		Bacteria;Proteobacteria;Deltaproteobacteria;Desulfobacterales;Desulfobacteraceae;Desulfatiglans;Desulfatiglans anilini;Desulfatiglans anilini DSM 4660
Ga0393266_0001129_1106_1405	Ga0393266_0001129	Desulfatiglandales01	d__Bacteria;p__Desulfobacterota;c__Desulfobacteria;o__Desulfatiglandales;f__HGW-15;g__DSXZ01	Bacteria;Desulfobacterota;Desulfobacteria;Desulfatiglandales			COG3357	COG3357				KO:K07743		Bacteria;Proteobacteria;Deltaproteobacteria;Desulfobacterales;Desulfobacteraceae;Desulfatiglans;Desulfatiglans anilini;Desulfatiglans anilini DSM 4660
Ga0393266_0001739_2666_3373	Ga0393266_0001739	Desulfatiglandales01	d__Bacteria;p__Desulfobacterota;c__Desulfobacteria;o__Desulfatiglandales;f__HGW-15;g__DSXZ01	Bacteria;Desulfobacterota;Desulfobacteria;Desulfatiglandales	S1-C subfamily serine protease		COG0265	COG0265	pfam13365					Bacteria;Proteobacteria;Betaproteobacteria;Burkholderiales;Comamonadaceae;Schlegelella;Schlegelella thermodepolymerans;Schlegelella thermodepolymerans DSM 15264
Ga0393266_0002746_5847_7277	Ga0393266_0002746	Desulfatiglandales01	d__Bacteria;p__Desulfobacterota;c__Desulfobacteria;o__Desulfatiglandales;f__HGW-15;g__DSXZ01	Bacteria;Desulfobacterota;Desulfobacteria;Desulfatiglandales	HD-GYP domain-containing protein (c-di-GMP phosphodiesterase class II)		COG2206	COG2206	pfam01966				SM00471	Bacteria;Proteobacteria;Deltaproteobacteria;Syntrophobacterales;Syntrophobacteraceae;Syntrophobacter;Syntrophobacter fumaroxidans;Syntrophobacter fumaroxidans MPOB
Ga0393266_0013299_2789_3541	Ga0393266_0013299	Desulfatiglandales01	d__Bacteria;p__Desulfobacterota;c__Desulfobacteria;o__Desulfatiglandales;f__HGW-15;g__DSXZ01	Bacteria;Desulfobacterota;Desulfobacteria;Desulfatiglandales	protein involved in polysaccharide export with SLBB domain		COG1596	COG1596	pfam02563 | pfam10531					Bacteria;Proteobacteria;Gammaproteobacteria;Chromatiales;Chromatiaceae;Nitrosococcus;Nitrosococcus watsonii;Nitrosococcus watsoni C-113
Ga0393266_0001859_2883_3209	Ga0393266_0001859	Desulfatiglandales01	d__Bacteria;p__Desulfobacterota;c__Desulfobacteria;o__Desulfatiglandales;f__HGW-15;g__DSXZ01	Bacteria;Desulfobacterota;Desulfobacteria;Desulfatiglandales
Ga0393266_0016749_3274_3360	Ga0393266_0016749	Desulfatiglandales01	d__Bacteria;p__Desulfobacterota;c__Desulfobacteria;o__Desulfatiglandales;f__HGW-15;g__DSXZ01	Bacteria;Desulfobacterota;Desulfobacteria;Desulfatiglandales
Ga0393266_0005547_4566_4697	Ga0393266_0005547	Desulfatiglandales01	d__Bacteria;p__Desulfobacterota;c__Desulfobacteria;o__Desulfatiglandales;f__HGW-15;g__DSXZ01	Bacteria;Desulfobacterota;Desulfobacteria;Desulfatiglandales
[truncated: 50,278 more rows]
